# Supplementary material for: Sainfoin (Onobrychis spp.) crop ontology: supporting germplasm characterization and international research collaborations
Source: Front Plant Sci. 2023 May 15;14:1177406. doi: 10.3389/fpls.2023.1177406 (PMC10225502; doi:10.3389/fpls.2023.1177406)
Supplement: Supplementary Table 1 — List of important Traits and Variables in sainfoin as determined by literature review. [file Table_1.xlsx]

## Sheet: Supplemental Table 1
Supplemental Table 1.
Variable	Context of use	Growth stage	Reference	Language	Entity	Attribute	Trait	Trait class	Trait description	Method	Method class	Method description	Method abbreviation	Formula	Scale name	Scale class
Acid Detergent Fiber [g/kg]	Quality	Post-harvest	Guglielmelli et al., 2011	English	Hay	Acid Detergent Fiber	Acid Detergent Fiber	Quality	Acid Detergent Fibre of sainfoin hays harvested at different growth stages	Acid Detergent Fiber	Measurement	Measurement of acid detergent fiber with acid detergent solution	MsrmtHADF	(W0–Wt)(100) /S	g/kg	Numerical
Acid Detergent Lignin [g/kg]	Quality	Post-harvest	Guglielmelli et al., 2011	English	Hay	Acid Detergent Lignin	Acid Detergent Lignin	Quality	Acid Detergent Lignin of sainfoin hays harvested at different growth stages	Acid Detergent Lignin	Measurement	Measurement of acid detergent lignin with acid detergent solution	MsrmtHADL	(L x 100)/ S	g/kg	Numerical
Ascorbate proxidase changes in callus tissues [µmol min–1 mg–1 FW]	Physiology studies		Beyaz, 2021	English	Callus tissue	Ascorbate proxidase change	Ascorbate proxidase changes in callus tissues	Physiological	In vitro seedlings were obtained from seeds exposed to gamma irradiation. Biochemical ascorbate proxidase changes in 30-day-old callus tissue obtained from these seedlings were measured.	In callus tissue biochemical changes measuring method	Measurement	Ascorbate proxidase changes in biochemical parameters of 30-day-old callus tissue that derived from the explants of seedlings grown from seeds that were exposed to 50 Gy dose of gamma irradiation	MsrmtAPXCCT		µmol min–1 mg–1 FW	Numerical
Ash content [g/kg]	Agronomic trial	Post-harvest	Guglielmelli et al., 2011	English	Hay	Ash content	Ash content	Quality	Ash content of sainfoin hays harvested at different growth stages	Ash content	Measurement	Measurement of ash content	MsrmtHASHCON		g/kg	Numerical
Boron tolerance [1-9 BTol scale]	Nursery/Trial evaluation	Harvest	Juan et al., 1982	English	Plant	Boron tolerance	Boron tolerance	Abiotic stress	Plant tolerance to boron deficiency of the soil.	BTol Estimation	Estimation	Estimation of Boron tolorance in plant.	EstBrnTol		1-9 TOL scale	Numerical
Carotenoid content [percent]	Physiology studies		Irani et al., 2015	English	Leaf	Carotenoid content	Carotenoid content	Biochemical	The carotenoid content on leaves.	Leaf intercellular carbon dioxide concentration Measurement	Measurement	Water deficit was applied during the growing season, the first and second cut of the carotenoid content ratio in plants were measurement	MsrmtCdC		%	Numerical
Catalase changes in callus tissues [µmol min–1 mg–1 FW]	Physiology studies		Beyaz, 2021	English	Callus tissue	Catalase change	Catalase changes in callus tissues	Physiological	In vitro seedlings were obtained from seeds exposed to gamma irradiation. Biochemical catalase changes in 30-day-old callus tissue obtained from these seedlings were measured.	In callus tissue biochemical changes measuring method	Measurement	Catalase changes in biochemical parameters of 30-day-old callus tissue that derived from the explants of seedlings grown from seeds that were exposed to 50 Gy dose of gamma irradiation	MsrmtCATCCT		µmol min–1 mg–1 FW	Numerical
Chlorophyll a content [mg g−1 fresh leaf]	Physiology studies		Irani et al., 2015	English	Leaf	Chlorophyll a content	Chlorophyll a content	Physiological	The chlorophyll a content on leaves.	Chlorophyll a content method	Measurement	Water deficit was applied during the growing season, the first and second cut of the Chlorophyll a content ratio in plants were measurement	MsrmtChla		mg g−1 fresh leaf	Numerical
Chlorophyll a+b content [mg g−1 fresh leaf]	Physiology studies		Irani et al., 2015	English	Leaf	Chlorophyll a+b content	Chlorophyll a+b content	Physiological	The chlorophyll a+b content on leaves.	Chlorophyll a+b content method	Measurement	Water deficit was applied during the growing season, the first and second cut of the Chlorophyll a+b content ratio in plants were measurement	MsrmtChla+b		mg g−1 fresh leaf	Numerical
Chlorophyll b content [mg g−1 fresh leaf]	Physiology studies		Irani et al., 2015	English	Leaf	Chlorophyll b content	Chlorophyll b content	Physiological	The chlorophyll b content on leaves.	Chlorophyll b content method	Measurement	Water deficit was applied during the growing season, the first and second cut of the Chlorophyll b content ratio in plants were measurement	MsrmtChlb		mg g−1 fresh leaf	Numerical
Crude protein [g/kg]	Agronomic trial	Post-harvest	Guglielmelli et al., 2011	English	Hay	Crude protein	Crude protein	Quality	Crude protein of sainfoin hays harvested at different growth stages	Crude protein	Measurement	Measurement of crude protein	MsrmtHCP		g/kg	Numerical
Development stages [0-9 DevStag scale]	Trial evaluation	All morphological stages	Borreani et al., 2003	English	Plant	Development stages	Development stages	Morphological	Morphological development stages of sainfoin	Development stages	Measurement	Observation on a sample of about 50 stems clipped at ground level and classification according to the 10-stage system	MsrmtDevStag		0-9 development stages	Ordinal
Dry matter yield [g]	Field trial	Harvest	Irani et al., 2015	English	Plant	Dry matter yield	Dry matter yield	Agronomic	Dry matter yield in plants	Dry matter yield method	Measurement	Measurement of dry matter yields of plants grown in stress-free and anhydrous conditions based on four cuts.	MsrmtDMYld		g	Numerical
Dry plant weight [g]	Trial evaluation	Harvest	Okcu et al., 2014 and Kallenbach et al., 1996	English	Plant	Dry plant weight	Dry plant weight	Agronomic	Dry plant weight of samples	Dry plant weight method	Measurement	Determination of dry plant weight of samples collected from different locations in flowering periods	MsrmtDPWt		g	Numerical
Ether extract [g/kg]	Agronomic trial	Post-harvest	Guglielmelli et al., 2011	English	Hay	Ether extract	Ether extract	Quality	Ether extract of sainfoin hays harvested at different growth stages	Ether extract	Measurement	Measurement of ether extract	MsrmtHEE		g/kg	Numerical
Fassicles number on main branches	Trial evaluation	Harvest	Okcu et al., 2014	English	Fassicles	Number on main branches	Fassicles number on main branches	Agronomic	Number of fassicles on the main branches.	Fassicles number on main branches method	Measurement	Determination the number of fassicles on main branches samples collected from different locations in flowering periods	MsrmtNFMB
Flooding tolerance [percent]	Nursery/Trial evaluation		Henrichs, 1972	English	Plant	Flooding tolerance	Flooding tolerance	Abiotic stress	Flooding tolerance	FloodTol Estimation	Estimation	Observation of root zone temperatures and flood treatments on the development of different parts of the sainfoin and assessment of tolerance	EstFloodTol		%	Numerical
Florets per raceme	Nursery/Trial evaluation	Harvest	Ditterline, 1973	English	Raceme	Florets per raceme	Florets per raceme	Agronomic	The number of florets on each raceme	Florets per raceme	Counting	Count the number of florets on each raceme by randomly selecting ten racemes per row	CountFlrtPRcm			Numerical
Flowering date [percent]	Trial evaluation		Irani et al., 2015	English	Plant	Flowering date	Flowering date	Phenological	The date flowering when plants	Flowering date method	Measurement	Water deficit was applied during the growing season, the first and second cut of the flowering date ratios in plants were measurement.	MsrmtFlwrD		%	Numerical
Flowering stems number per plant [percent]	Trial evaluation		Irani et al., 2015	English	Plant	Flowering stems number	Flowering stems number per plant	Morphological	Flowering stems number per plant in plants	Flowering stems number per plant Measurement	Measurement	Measurement of flowering stems number per plant changes in two humidity environments (non-stressed and water-deficient) between 2010 and 2012.	MsrmtPlntFSN		%	Numerical
Free proline content [percent]	Physiology studies		Irani et al., 2015	English	Leaf	Free proline content	Free proline content	Biochemical	The free proline content on leaves.	Fp method	Measurement	Water deficit was applied during the growing season, the first and second cut of the free proline content ratio in plants were measurement	MsrmtProlnC		%	Numerical
Frost tolerance [1-5 FrostTol scale]	Evaluation in trials	At the event	Meyer and Badaruddin, 2001	English	Plant	Frost tolerance	Frost tolerance	Abiotic stress	The plant tolerance to frost.	Frost tolerance - Estimation	Estimation	Observe the growth of plants per plot/entry after a frost event and rate the tolerance.	EstFrostTol		1-5 Tolerance scale	Ordinal
Glutathione reductase changes in callus tissues [µmol min–1 mg–1 FW]	Physiology studies		Beyaz, 2021	English	Callus tissue	Glutatyon reductase change	Glutathione reductase changes in callus tissues	Physiological	In vitro seedlings were obtained from seeds exposed to gamma irradiation. Biochemical glutathione reductase changes in 30-day-old callus tissue obtained from these seedlings were measured.	In callus tissue biochemical changes measuring method	Measurement	Glutatyon reductase changes in biochemical parameters of 30-day-old callus tissue that derived from the explants of seedlings grown from seeds that were exposed to 50 Gy dose of gamma irradiation	MsrmtGRCCT		µmol min–1 mg–1 FW	Numerical
Hundred seed weight [g]	Nursery/Trial evaluation	Harvest	Ditterline, 1973	English	Seed	Weight	Hundred seed weight	Agronomic	Weight per 100 seeds	Weight per 100 seeds	Measurement	Count hundred seed and weigh on an analytical scale.	MsrmtHSdWt		g/hundred	Numerical
Inflorescence length [percent]	Trial evaluation		Irani et al., 2015	English	Plant	Length	Inflorescence length	Morphological	Inflorescence length in plants.	Inflorescence length Measurement	Measurement	Measurement of ınflorescence length changes in two humidity environments (non-stressed and water-deficient) between 2010 and 2012.	MsrmtInfrlLng		%	Numerical
Leaf and stem ratio [percent]	Trial evaluation	Harvest	Mohajer et al., 2013	English	Plant	Leaf and stem ratio	Leaf and stem ratio	Agronomic	Leaf to stem ratio of plants in different populations.	LSR Ratio Measurement	Measurement	The leaf to stem ratio (LSR) on weight basis was measured after separation and weighing of leaf and stem.	MsrmtLSR		%	Numerical
Leaf chloride ion content[mg/kg]	Physiology studies		Albayrak et al., 2008	English	Leaf	Chloride ion content	Leaf chloride ion content	Biochemical	Chloride ion content in leaves	Leaf chloride ion content measurement	Measurement	The chloride ion content of the leaf was measured at 325 to 1,150 nm (1 nm intervals) with a portable spectroradiometer.	MsrmtLfCIC		mg/kg	Numerical
Leaf crude protein content [g/kg]	Evaluation in trials	Post-harvest	Borreani et al., 2003	English	Leaf	Crude protein content	Leaf crude protein content	Quality	The amount of crude protein of sainfoin leaf in the third year of the trial	Crude protein content	Measurement	Determination of nitrogen content by the micro-Kjeldahl method, and then the calculation of crude protein by multiplying the nitrogen content by 6.25.	MsrmtLfCP		g/kg	Numerical
Leaf hydrogen peroxide ion content [mg/kg]	Physiology studies		Albayrak et al., 2008	English	Leaf	Hydrogen peroxide ion	Leaf hydrogen peroxide ion content	Biochemical	Hydrogen peroxide ion content in leaves	Leaf hydrogen peroxide ion measurement	Measurement	The hydrogen peroxide ion content of the leaf was measured at 325 to 1,150 nm (1 nm intervals) with a portable spectroradiometer.	MsrmtLfHPIC		mg/kg	Numerical
Leaf hydroxyl ion content [mg/kg]	Physiology studies		Albayrak et al., 2008	English	Leaf	Hydroxyl ion content	Leaf hydroxyl ion content	Biochemical	Hydroxyl ion content in leaves	Leaf hydroxyl ion content measurement	Measurement	The hydroxyl ion content of the leaf was measured at 325 to 1,150 nm (1 nm intervals) with a portable spectroradiometer.	MsrmtLfHIon		mg/kg	Numerical
Leaf length [cm]	Trial evaluation	Harvest	Okcu et al., 2014	English	Leaf	Length	Leaf length	Agronomic	Lengts of leaves found in sainfoin.	Leaf lenght-Measurement	Measurement	Measurement of leaf lengths of sainfoin samples collected from different locations during flowering periods of 2007, 2008 and 2009	MsrmtLfLng		cm	Numerical
Leaf N content [mg/kg]	Evaluation in trials		Albayrak et al., 2008	English	Leaf	N content	Leaf N content	Biochemical	The nitrogen content of the leaf.	Leaf N content measurement	Measurement	Laboratory analysis of nitrogen content in the leaves of a sample.	MsrmtLfNCnt		mg/kg	Numerical
Leaf number	Trial evaluation		Kallenbach et al, 1996	English	Leaf	Number	Leaf number	Morphological	Determination of number of leaves per plant at harvest.		Measurement		MsrmtLfCnt
Leaf phosphorus content [mg/kg]	Physiology studies		Albayrak et al., 2008	English	Leaf	Phosphorus content	Leaf phosphorus content	Biochemical	Phosphorus content in leaves	Leaf phosphorus content measurement	Measurement	The phosphorus ion content of the leaf was measured at 325 to 1,150 nm (1 nm intervals) with a portable spectroradiometer.	MsrmtPCL		mg/kg	Numerical
Leaf potassium content [mg/kg]	Physiology studies		Albayrak et al., 2008	English	Leaf	Potassium content	Leaf potassium content	Biochemical	Potassium content in leaves	Leaf potassium content measurement	Measurement	The potassium ion content of the leaf was measured at 325 to 1,150 nm (1 nm intervals) with a portable spectroradiometer.	MsrmtKCIL		mg/kg	Numerical
Leaf proline content [mg/kg]	Physiology studies		Albayrak et al., 2008	English	Leaf	Proline content	Leaf proline content	Biochemical	Proline content in leaves	Leaf proline content measurement	Measurement	The proline ion content of the leaf was measured at 325 to 1,150 nm (1 nm intervals) with a portable spectroradiometer.	MsrmtPCIL		mg/kg	Numerical
Leaf sodium ion content [mg/kg]	Physiology studies		Albayrak et al., 2008	English	Leaf	Sodium ion content	Leaf sodium ion content	Biochemical	Sodium ion content in leaves	Leaf sodium ion content measurement	Measurement	The sodium ion content of the leaf was measured at 325 to 1,150 nm (1 nm intervals) with a portable spectroradiometer.	MsrmtSICL		mg/kg	Numerical
Leaf superoxide ion content [mg/kg]	Physiology studies		Albayrak et al., 2008	English	Leaf	Superoxide ion content	Leaf superoxide ion content	Biochemical	Superoxide ion content in leaves	Leaf superoxide ion content measurement	Measurement	The superoxide ion content of the leaf was measured at 325 to 1,150 nm (1 nm intervals) with a portable spectroradiometer.	MsrmtSoICL		mg/kg	Numerical
Leaf to stem ratio [percent]	Trial evaluation		Irani et al., 2015	English	Plant	Leaf to stem ratio	Leaf to stem ratio	Morphological	Leaf to stem ratio in plants	Leaf to stem ratio method	Measurement	Measurement of leaf to stem ratio changes in two humidity environments (non-stressed and water-deficient) between 2010 and 2012.	MsrmtLfStmR		%	Numerical
Leaf total non-structural carbohydrates content [mg/g]	Physiology studies	Mid-podfill	Kallenbach et al., 1996	English	Leaf	Total non-structural carbohydrates content	Leaf total non-structural carbohydrates content	Physiological	The total non-structural carbohydrates content in leaves.	Leaf total non-structural carbohydrates content method	Measurement	Total non-structural carbohydrates (TNC) is determined from leaves.	MsrmtLfTNCrbn		mg/g	Numerical
Leaflet frequency [mm]	Trial evaluation	Harvest	Okcu et al., 2014	English	Leaflet	Frequency	Leaflet frequency	Agronomic	The frequency of leaflets of samples.	Leaflet frequency (distance) Measurement	Measurement	Measurement of leaflet frequency of sainfoin samples collected from different locations during flowering periods of 2007, 2008 and 2009	MsrmtFLL		mm	Numerical
Main branches number	Trial evaluation	Harvest	Okcu et al., 2014	English	Main branches	Number	Main branches number	Agronomic	The number of main branches samples.	Main branches number Measurement	Measurement	Measurement of leaflet frequency (distance) of sainfoin samples collected from different locations during flowering periods of 2007, 2008 and 2009	MsrmtMBCnt			Numerical
Malondialdehyde changes in callus tissues [µmol g–1 ]	Physiology studies		Beyaz, 2021	English	Callus tissue	Malondialdehyde change	Malondialdehyde changes in callus tissues	Physiological	In vitro seedlings were obtained from seeds exposed to gamma irradiation. Biochemical Malondialdehyde changes in 30-day-old callus tissue obtained from these seedlings were measured.	In callus tissue biochemical changes measuring method	Measurement	Malondialdehyde changes in biochemical parameters of 30-day-old callus tissue that derived from the explants of seedlings grown from seeds that were exposed to 50 Gy dose of gamma irradiation	MsrmtMDACCT		µmol g–1	Numerical
Neutral Detergent Fiber [g/kg]	Agronomic trial	Post-harvest	Guglielmelli et al., 2011	English	Hay	Neutral Detergent Fiber	Neutral Detergent Fiber	Quality	Neutral Detergent Fibre of sainfoin hays harvested at different growth stages	Neutral Detergent Fiber	Measurement	Measurement of neutral Detergent Fiber	MsrmtHNDF		g/kg	Numerical
Node number per shoot [percent]	Trial evaluation		Irani et al., 2015	English	Node	Number per shoot	Node number per shoot	Morphological	Node number per shoot changes.	Node number per shoot ratio Measurement	Measurement	Measurement of node number per shoot changes in two humidity environments (non-stressed and water-deficient) between 2010 and 2012.	MsrmtShtNodeN		%	Numerical
Non-structural carbohydrate [g/kg]	Agronomic trial	Post-harvest	Guglielmelli et al., 2011	English	Hay	Non-structural carbohydrate	Non-structural carbohydrate	Quality	Non-structural carbohydrate of sainfoin hays harvested at different growth stages	Non-structural carbohydrate	Measurement	Measurement of non-structural carbohydrate	MsrmtHNSC		g/kg	Numerical
Plant density [percent]	Trial evaluation		Irani et al., 2015	English	Plant	Density	Plant density	Morphological	Plant density in plants	Plant density method	Measurement	Measurement of plant density changes in two humidity environments (non-stressed and water-deficient) between 2010 and 2012.	MsrmtPlntDnsty		%	Numerical
Plant height [cm]	Trial evaluation	Harvest	Irani et al., 2015 and Ditterline, 1973.	English	Plant	Height	Plant height	Agronomic	The plant heights.	Plant height method	Measurement	Measurement of height of plants grown in stress-free and water-deficient conditions based on an average of four cuttings.	MsrmtPlntHt		cm/plant	Numerical
Plant length [cm]	Trial evaluation	Harvest	Okcu et al., 2014	English	Plant	Length	Plant length	Agronomic	Plant length of samples	Plant lenght - Measurement	Measurement	Measurement of plant length of samples collected from different locations in flowering periods	MsrmtPlntLng		cm	Numerical
Powdery mildew sensitivity [h2PFM]	Trial evaluation	harvest	Irani et al., 2015	English	Plant	Powdery mildew sensitivity	Powdery mildew sensitivity	Biotic stress	Sensitivity to Powdery mildew	SPM Measurement	Measurement	Water deficit was applied during the growing season, the first and second cut of the SPM ratio in plants were measurement	MsrmtPMS		h2PFM	Numerical
Powdery mildew severity [percent]	Evaluation in trials	At the event	Naseri and Alizadeh, 2017	English	Plant	Powdery mildew severity	Powdery mildew severity	Biotic stress	Powdery mildew severity.	Powdery mildew severity - Estimation	Estimation	Observe three compound leaves per plant and three leaflets per leaf affected by Powdery mildew and record it. Often severity is expressed as the percentage of leaf area infected by the pathogen.	EstPdMd		%	Numerical
Proanthocyanidin	Field trial	Post-harvest	Malisch et al., 2015	English	Plant	Proanthocyanidin	Proanthocyanidin	Quality	Proanthocyanidin concentration of an individual plant	Proanthocyanidin	Measurement	Measurement of the concentration of proanthocyanidins of an individual plant with PA formula.	MsrmtProAnth	(([PA]leaves x lr) + ([PA]leaves x ([PA]stems/[PA]leaves)) x sr) x pDM		Numerical
Prodelphinidins [percent]	Field trial	Post-harvest	Malisch et al., 2015	English	Plant	Prodelphinidins	Prodelphinidins	Quality	Share of prodelphinidins	Prodelphinidins	Measurement	Measurement of prodelphinidins share in leaves with different ages and stems	MsrmtPDel		%	Numerical
Racemes per plant	Nursery/Trial evaluation	Harvest	Ditterline, 1973	English	Plant	Racemes per plant	Racemes per plant	Agronomic	The number of racemes per plant	Racemes per plant	Counting	Count the total number of racemes on each of the selected plants	CountRcmPPlnt			Numerical
Racemes per stem	Nursery/Trial evaluation	Harvest	Ditterline, 1973	English	Stem	Racemes per stem	Racemes per stem	Agronomic	The number of racemes per stem	Racemes per stem	Counting	Racemes per stem were derived by dividing racemes per plant by stems per plant.	CountRcmPStm			Numerical
Seed crude protein content [percent]	Nursery/Trial evaluation	Harvest	Ditterline, 1973	English	Seed	Crude protein content	Seed crude protein content	Quality	Percentage of crude protein content of sainfoin seed	Crude protein content	Measurement	Measurement by the Kjeldahl method from a random sample of seed from the plants in each row	MsrmtSdCP		%	Numerical
Seed geometric diameter [mm]	Trial evaluation		Dumanoglu et al., 2021	Turkish	Seed	Geometric diameter	Seed geometric diameter	Morphological	The geometric diameter of seeds	Seed mean geometric diameter	Measurement	Measurement of mean geometric diameter with formula	MsrmtSGD	D0: (𝐿 ∗ 𝐷^2)/3	mm	Numerical
Seed geometric properties [mm]	Trial evaluation		Dumanoglu et al., 2021	Turkish	Seed	Geometric properties	Seed geometric properties	Morphological	Geometric characteristics of seeds according to grain width/grain length (mm) ratio	Seed geometric properties measurement	Measurement	Measurement of seed geometric properties by calculating grain width/grain length	MsrmtSGP		mm	Numerical
Seed length [mm]	Trial evaluation		Dumanoglu et al., 2021	Turkish	Seed	Length	Seed length	Morphological	The length of seeds. The length is the longest dimension of the seed.	Seed length measurement	Measurement	Measurement of seed length with Image Focus 4.0 stereo microscope	MsrmtSL		mm	Numerical
Seed mean arithmetic diameter [mm]	Trial evaluation		Dumanoglu et al., 2021	Turkish	Seed	Mean arithmetic diameter	Seed mean arithmetic diameter	Morphological	The mean arithmetic diameter of seeds	Seed mean arithmetic diameter measurement	Measurement	Measurement of mean arithmetic diameter wih formula	MsrmtSMA	D: (𝐿 + 𝑊)/2	mm	Numerical
Seed per raceme	Nursery/Trial evaluation	Harvest	Ditterline, 1973	English	Seed	Seed per raceme	Seed per raceme	Agronomic	The number of Seed Per raceme	Seed per raceme	Counting	Count the number of seeds per raceme by collecting from tagged racemes	CountSdPRcm			Numerical
Seed set [percent]	Nursery/Trial evaluation	Harvest	Ditterline, 1973	English	Seed	Set	Seed set	Agronomic	Percent seed set of sainfoin	Seed set	Measurement	Measurement of percent seed set in clonal propagules and open-pollinated populations	MsrmtSdSt		%	Numerical
Seed shape characteristics [mm]	Trial evaluation		Dumanoglu et al., 2021	Turkish	Seed	Shape characteristics	Seed shape characteristics	Morphological	Seed shape characteristics according to the relationship between Length (a), Width (b), Thickness (c)	Seed shape characteristics	Measurement	Determination of seed shape characteristics by measuring of length, width and thickness of seeds	MsrmtSSC		mm	Numerical
Seed sphericity value [mm]	Trial evaluation		Dumanoglu et al., 2021	Turkish	Seed	Sphericity value	Seed sphericity value	Morphological	The sphericity value of the seed	Seed sphericity value measurement	Measurement	Measurement of sphericity value with formula	MsrmtSSV	𝛷: 𝐷𝑜/𝐿	mm	Numerical
Seed surface area [mm2]	Trial evaluation		Dumanoglu et al., 2021	Turkish	Seed	Surface area	Seed surface area	Morphological	Seed surface area	Seed surface area measurement	Measurement	Measurement of seed surface area with Image Focus 4.0 stereo microscope	MsrmtSSA		mm2	Numerical
Seed width [mm]	Trial evaluation		Dumanoglu et al., 2021	Turkish	Seed	Width	Seed width	Morphological	Seed width	Seed width measurement	Measurement	Measurement of seed width with Image Focus 4.0 stereo microscope	MsrmtSW		mm	Numerical
Seed yield [ g plant−1 ]	Physiology studies	Post Harvest	Bhattarai, 2017	English	Seed	Yield	Seed yield	Morphological	After harvesting for the plants in each accession were allowed to set seed and seeds were hand harvested to determine seed yield per plant.	Seed yield method	Computation	The remaining plants in each accession were allowed to set seed and seeds were hand harvested to determine seed yield per plant and seed yields were measured.	CmpSdYld		g plant−1	Numerical
Seed yield [g]	Nursery/Trial evaluation	Pre-harvest	Ditterline, 1973	English	Seed	Yield	Seed yield	Agronomic	The number of seeds per unit area and seed weight	Seed yield	Measurement	Measurement of weight of cleaned seed by hand-harvesting the plants in each row	MsrmtSdYld		g	Numerical
Stem crude protein content [g/kg]	Evaluation in trials	Post-harvest	Borreani et al. 2003	English	Stem	Crude protein content	Stem crude protein content	Quality	The amount of crude protein of sainfoin stem in the third year of the trial	Crude protein content	Measurement	Determination of nitrogen content by the micro-Kjeldahl method, and then the calculation of crude protein by multiplying the nitrogen content by 6.25.	MsrmtStmCP		g/kg	Numerical
Stems per plant	Nursery/Trial evaluation	Harvest	Ditterline, 1973	English	Stem	Stems per plant	Stems per plant	Agronomic	The number of stems per plant	Stems per plant	Counting	Count the number of basal stems by selecting three plants at random in each row.	CountStmPPlnt			Numerical
Superoxide dismutase changes in callus tissues [U min–1 mg–1 FW]	Physiology studies		Beyaz, 2021	English	Callus tissue	Superoxide dismutase change	Superoxide dismutase changes in callus tissues	Physiological	Measurement of Superoxide dismutase changes in callus tissues under the influence of gamma rays	In callus tissue biochemical changes measuring method	Measurement	Superoxide dismutase changes in biochemical parameters of 30-day-old callus tissue that derived from the explants of seedlings grown from seeds that were exposed to 50 Gy dose of gamma irradiation	MsrmtSODCCT		U min–1 mg–1 FW	Numerical
Thousand grain weight [g]	Trial evaluation	Harvest	Dumanoglu et al., 2021	Turkish	Grain	Weight	Thousand grain weight	Morphological	Thousand grain weights of sainfoin seeds.	Thousand grain weight measurement	Measurement	Standard method for thousand grain weight	MsrmtTGrnWt		g	Numerical
Water-soluble carbohydrates [percent]	Nursery/Trial evaluation		Mohajer et al., 2013	English	Plant	Water-soluble carbohydrates	Water-soluble carbohydrates	Quality	Water-soluble carbonhyrates of plants in different populations.	Water-soluble carbohydrates	Measurement	Determination of Water-soluble carbohydrates content variation of populations of sainfoin (Onobrychis sativa) in different variations	MsrmtPlntWtrSCrbn		%	Numerical
Wet plant weight [g]	Trial evaluation	Harvest	Okcu et al., 2014	English	Plant	Weight	Wet plant weight	Agronomic	Wet plant weight of samples	Wet plant weight Measurement	Measurement	Determination of wet plant weight of samples collected from different locations in flowering periods	MsrmtWPWt		g	Numerical
Winter survival [percent]	Evaluation in trials	At the event	Hwang et al., 1999	English	Plant	Winter survival	Winter survival	Abiotic stress	Percentage of plants in a plot sown in fall that are still growing in spring.	Winter survival observation	Estimation	Visual assessement of the percentage of living plants in a plot.	EstWtrS		%	Numerical
Hemicellulose content [percent]	Trial evaluation		Vasileva et al., 2019	English	Above ground	Hemicellulose content	Hemicellulose content	Quality	Hemicellulose percentage in the biomass	Hemicellulose content	Measurement		MsrmtPerhem		%	Numerical
Flowering time [yyyymmdd]	Evaluation in trials		Irani et al., 2015	English	Plant	Growth stage	Flowering time	Phenological	The time when flowering occurs	Flowering date estimation	Estimation	Estimate the calendar date of beginning of flowering using keys and/or charts.	EstFlwrDate		Date (yyyymmdd)	Date
Cellulose content [percent]	Trial evaluation		Vasileva et al., 2019	English	Above ground	Cellulose content	Cellulose content	Quality	Cellulose percentage in the biomass	Cellulose content	Measurement		MsrmtPercel		%	Numerical
Lignin content [percent]	Trial evaluation		Vasileva et al., 2019	English	Above ground	Lignin content	Lignin content	Quality	Lignin percentage in the biomass	Lignin content	Measurement		MsrmtPerlig		%	Numerical
