# Supplementary material for: Sainfoin (Onobrychis spp.) crop ontology: supporting germplasm characterization and international research collaborations
Source: Front Plant Sci. 2023 May 15;14:1177406. doi: 10.3389/fpls.2023.1177406 (PMC10225502; doi:10.3389/fpls.2023.1177406)
Supplement: Supplementary Table 2 — Traits and variables from wheat, oat, barley, and common bean that might be relevant to sainfoin. [file Table_2.xlsx]

## Sheet: Supplemental Table 2
Supplemental Table 2.
Variable ID	Variable name	Variable synonyms	Context of use	Growth stage	Variable status	Source Crop	Trait ID	Entity	Attribute	Trait	Trait class	Trait description	Trait synonyms	Main trait abbreviation	Alternative trait abbreviations	Trait status	Trait Xref	Method ID	Method	Method class	Method description	Method abbreviation	Formula	Method reference	Scale ID	Scale name	Scale abbreviation	Scale class
CO_323:0000241	BMDW_M_gplant		Trial evaluation	Harvest		Barley	CO_323:0000228	Above ground	Yield dry weight basis	Aboveground biomass yield dry weight basis	Agronomic	The amount in dry weight basis of aboveground biomass that was harvested per unit area or plant.		BMDW				CO_323:0000240	Biological yield DW basis - Measurement	Measurement	Record dry weight of harvested biomass per sampling unit (plot, plant).	MsrmtBMDW			CO_323:0000041	g/plant	g/plant	Numerical
CO_323:0000243	BMDW_Cp_kgha		Trial evaluation	Harvest		Barley	CO_323:0000228	Above ground	yield dry weight basis	Aboveground biomass yield dry weight basis	Agronomic	The amount in dry weight basis of aboveground biomass that was harvested per unit area or plant.		BMDW				CO_323:0000242	Biological yield DW basis - Computation	Computation	Compute dry weight of harvested biomass per area.	CmpBYDWB			CO_323:0000236	kg/ha	kg/ha	Numerical
CO_323:0000245	BMFW_Cp_gplot	BY	Trial evaluation	Harvest		Barley	CO_323:0000039	Above ground	Yield fresh weight basis	Aboveground biomass yield fresh weight basis	Agronomic	The amount in fresh weight basis of aboveground biomass that was harvested per unit area or plant.		BMFW				CO_323:0000244	Biological yield FW basis - Measurement	Measurement	Record fresh weight of harvested biomass per sampling unit (plot, plant).	MsrmtBMFW			CO_323:0000044	g/plot	g/plot	Numerical
CO_323:0000310	DrouSus_E_1to9		Nursery observation, Trial evaluation			Barley	CO_323:0000308	Plant	Drought susceptibility	Drought susceptibility	Abiotic stress	The plant susceptibility to drought conditions.		DrghtSus				CO_323:0000309	Drought susceptibility - Estimation	Estimation	Observe the growth of plants per plot/entry under drought conditions and rate its susceptibility.	EstDrghtSus		IPGRI. 1994. Descriptors for barley (Hordeum vulgare L.). International Plant Genetic Resources Institute, Rome, Italy.	CO_323:0000155	1-9 General susceptibility scale	1-9scale	Ordinal
CO_323:0000312	DrouTol_E_1to9		Nursery observation, Trial evaluation			Barley	CO_323:0000141	Plant	Drought tolerance	Drought tolerance	Abiotic stress	The plant response to drought conditions.		DrghTol				CO_323:0000311	Drought tolerance - Estimation	Estimation	Observe the growth of plants per plot/entry under droughted condition and rate the tolerance based on crop mortality or reduced growth.	EstDrghtTol			CO_323:0000137	1-9 General tolerance-susceptibility scale	1-9scale	Ordinal
CO_323:0000317	Emer_E_ymd		Trial evaluation	Emergence		Barley	CO_323:0000315	Plant	Emergence time	Emergence time	Phenological	The timing of the crop emergence.		EmerT				CO_323:0000316	Emergence time - Estimation	Estimation	Record date of emergence of the plot.	EstEmerT			CO_323:0000239	Date (yymmdd)	yymmdd	Date
CO_323:0000329	Flw_Cp_day		Trial evaluation	Flowering initiation		Barley	CO_323:0000012	Plant	Flowering time	Flowering time	Phenological	The timing of the flowering.		Flwr				CO_323:0000328	Flowering time - Computation	Computation	Compute number of days to 50% flowering from sowing, first irrigation/rain or emergence date.	CmpFlwr		IPGRI. 1994. Descriptors for barley (Hordeum vulgare L.). International Plant Genetic Resources Institute, Rome, Italy.	CO_323:0000014	day	day	Numerical
CO_323:0000405	GwtClass_E_cat		Plant descriptor	Vegetative		Barley	CO_323:0000402	Above ground	Growth type class	Growth type class	Agronomic	The plant growth type class or seasonality.		GrwTClss				CO_323:0000403	Growth type class - Estimation	Estimation	Observe the growth habit and record it.	EstGrwTClss		IPGRI. 1994. Descriptors for barley (Hordeum vulgare L.). International Plant Genetic Resources Institute, Rome, Italy.	CO_323:0000404	Growth type class scale	GTCscale	Nominal
CO_323:0000417	HiSoilMoistSus_E_1to9		Nursery observation, Trial evaluation			Barley	CO_323:0000415	Plant	High soil moisture susceptibility	High soil moisture susceptibility	Abiotic stress	The plant susceptibility to waterlogging conditions.		HSlMstrSus				CO_323:0000416	High soil moisture susceptibility - Estimation	Estimation	Observe the growth of plants per plot/entry under waterlogging conditions and rate its susceptibility.	EstHSlMstrSus		IPGRI. 1994. Descriptors for barley (Hordeum vulgare L.). International Plant Genetic Resources Institute, Rome, Italy.	CO_323:0000155	1-9 General susceptibility scale	1-9scale	Ordinal
CO_323:0000420	HiTmpSus_E_1to9		Nursery observation, Trial evaluation			Barley	CO_323:0000418	Plant	High temperature susceptibility	High temperature susceptibility	Abiotic stress	The plant susceptibility to high temperatures.		HTmpSus				CO_323:0000419	High temperature susceptibility - Estimation	Estimation	Observe the growth of plants per plot/entry under high temperature conditions and rate its susceptibility.	EstHTmpSus		IPGRI. 1994. Descriptors for barley (Hordeum vulgare L.). International Plant Genetic Resources Institute, Rome, Italy.	CO_323:0000155	1-9 General susceptibility scale	1-9scale	Ordinal
CO_323:0000449	LoTmpSus_E_1to9		Nursery observation, Trial evaluation			Barley	CO_323:0000447	Plant	Low temperature susceptibility	Low temperature susceptibility	Abiotic stress	The plant susceptibility to cold or low temperatures.		LTmpSus				CO_323:0000448	Low temperature susceptibility - Estimation	Estimation	Observe the growth of plants per plot/entry under low temperature conditions and rate its susceptibility, observe damage not associated with winter kill.	EstLTmpSus		IPGRI. 1994. Descriptors for barley (Hordeum vulgare L.). International Plant Genetic Resources Institute, Rome, Italy.	CO_323:0000155	1-9 General susceptibility scale	1-9scale	Ordinal
CO_323:0000468	Mat_Cp_day		Trial evaluation	Physiological maturity		Barley	CO_323:0000015	Plant	Maturity time	Maturity time	Phenological	The timing of the physiological maturity.		MatT				CO_323:0000467	Maturity time - Estimation	Estimation	Record date of physiological maturity when 90% plants in a plot have yellow peduncles.	EstMat			CO_323:0000014	Date (yymmdd)	yymmdd	Date
CO_323:0000488	PericCol_E_1to5		Plant descriptor	Vegetative		Barley	CO_323:0000485	Grain	Colour	Pericarp colour	Morphological	The pericarp colour of the grains.		PercpCol				CO_323:0000486	Pericarp colour - Estimation	Estimation	Observe the pericarp colour and record it.	EstPercpCol		IPGRI. 1994. Descriptors for barley (Hordeum vulgare L.). International Plant Genetic Resources Institute, Rome, Italy.	CO_323:0000487	1-5 Pericarp colour scale	1-5_Pericolscale	Nominal
CO_323:0000490	PEarlyVig_E_1to9	GV	Trial evaluation	Emergence		Barley	CO_323:0000003	Plant	Early vigour	Plant early vigour	Agronomic	The initial vigour of the seedling.	Initial growth vigour	PlntEarlyVig				CO_323:0000489	Plant vigour - Estimation	Estimation	Observe vigour of the plants per plot/entry and rate it.	EstPlntEarlyVig			CO_323:0000005	1-9 Plant vigour scale	1-9scale	Ordinal
CO_323:0000492	PEstablish_Cp_pct	STAND	Trial evaluation	Emergence		Barley	CO_323:0000000	Plant	Establishment	Plant establishment	Agronomic	The number of plants established relative to number sown.		PlntEstblsh				CO_323:0000491	Plant establishment - Computation	Computation	Compute ratio of number of plants established to number of plants sown.	CmpPlntEstblsh			CO_323:0000002	%	%	Numerical
CO_323:0000494	PH_M_cm	PH	Nursery observation, Trial evaluation	Grain filling		Barley	CO_323:0000024	Plant	Height	Plant height	Agronomic	The height of plant from ground to top part.		PlntHt				CO_323:0000493	Plant height - Measurement	Measurement	Measure height from the ground level to the tip of the spike excluding awns, it is recommended to record an average of at least 5 plants in a plot.	MsrmtPlntHt			CO_323:0000026	cm	cm	Numerical
CO_323:0000496	LodgInc_E_1to9		Nursery observation, Trial evaluation	Grain filling		Barley	CO_323:0000021	Plant	Lodging incidence	Plant lodging incidence	Agronomic	The plant lodging incidence.		LodgInc				CO_323:0000495	Lodging incidence - Estimation	Estimation	Observe lodging incidence per plot/entry and rate it.	EstLodgInc			CO_323:0000023	1-9 Incidence-Damage scale	1-9scale	Ordinal
CO_323:0000505	PVig_E_1to9		Nursery observation, Trial evaluation			Barley	CO_323:0000503	Plant	Vigour	Plant vigour	Agronomic	The vigour of the plant.		PlntVig				CO_323:0000504	Plant vigour - Estimation	Estimation	Observe vigour of the plants per plot/entry and rate it.	EstPlntVig			CO_323:0000005	1-9 Plant vigour scale	1-9scale	Ordinal
CO_323:0000514	SalSus_E_1to9		Nursery observation, Trial evaluation			Barley	CO_323:0000512	Plant	Salinity susceptibility	Salinity susceptibility	Abiotic stress	The plant susceptibility to water/soil salinity conditions.		SlntySus				CO_323:0000513	Salinity susceptibility - Estimation	Estimation	Observe the growth of plants per plot/entry in a soil presenting salinity problems and rate its susceptibility.	EstSlntySus		IPGRI. 1994. Descriptors for barley (Hordeum vulgare L.). International Plant Genetic Resources Institute, Rome, Italy.	CO_323:0000155	1-9 General susceptibility scale	1-9scale	Ordinal
CO_323:0000516	SalTol_E_1to9		Nursery observation, Trial evaluation			Barley	CO_323:0000135	Plant	Salinity tolerance	Salinity tolerance	Abiotic stress	The plant response to soil/water salinity conditions.		SlntyTol				CO_323:0000515	Salinity tolerance - Estimation	Estimation	Observe the growth of plants per plot/entry in a soil presenting salinity problems and rate the tolerance.	EstSlntyTol			CO_323:0000137	1-9 General tolerance-susceptibility scale	1-9scale	Ordinal
CO_323:0000521	SoilAcidSus_E_1to9		Nursery observation, Trial evaluation			Barley	CO_323:0000519	Plant	Soil acidity susceptibility	Soil acidity susceptibility	Abiotic stress	The plant susceptibility to soil acidity conditions.		SlAcdSus				CO_323:0000520	Soil acidity susceptibility - Estimation	Estimation	Observe the growth of plants per plot/entry in a soil presenting acidity conditions and rate its susceptibility.	EstSlAcdSus		IPGRI. 1994. Descriptors for barley (Hordeum vulgare L.). International Plant Genetic Resources Institute, Rome, Italy.	CO_323:0000155	1-9 General susceptibility scale	1-9scale	Ordinal
CO_323:0000563	SproutSus_E_1to9		Nursery observation, Trial evaluation	Physiological maturity		Barley	CO_323:0000561	Plant	Sprouting susceptibility	Sprouting susceptibility	Physiological	The plant susceptibility to sprouting as tendency to sprout in the spike before harvest.		SprtSus				CO_323:0000562	Sprouting susceptibility - Estimation	Estimation	Observe the growth of plants per plot/entry in a soil presenting drought conditions and rate its susceptibility.	EstSprtSus		IPGRI. 1994. Descriptors for barley (Hordeum vulgare L.). International Plant Genetic Resources Institute, Rome, Italy.	CO_323:0000155	1-9 General susceptibility scale	1-9scale	Ordinal
CO_323:0000565	StmPig_E_0to1		Plant descriptor	Flowering		Barley	CO_323:0000051	Stem	Pigmentation	Stem pigmentation	Morphological	The stem pigmentation.		StmPig				CO_323:0000564	Stem pigmentation - Estimation	Estimation	Observe stem pigmentation as qualitative trait and rate it. Usually recorded during early grain filling stage.	EstStmPig		IPGRI. 1994. Descriptors for barley (Hordeum vulgare L.). International Plant Genetic Resources Institute, Rome, Italy.	CO_323:0000053	Stem pigmentation scale	SPscale	Ordinal
CO_323:0000568	StmPig_E_cat		Plant descriptor	Flowering		Barley	CO_323:0000051	Stem	Pigmentation	Stem pigmentation	Morphological	The stem pigmentation.		StmPig				CO_323:0000566	Stem pigmentation - Estimation	Estimation	Observe stem pigmentation as qualitative trait and rate it. Usually recorded during early grain filling stage.	EstStmPig			CO_323:0000567	Absent-Present scale		Ordinal
CO_323:0000570	StmPig_E_1to9		Plant descriptor	Flowering		Barley	CO_323:0000057	Stem	pigmentation	Stem upper node pigmentation	Morphological	The pigmentation of the upper node in the stem.		StmPig	StmP			CO_323:0000569	Stem upper node pigmentation - Estimation	Estimation	Observe stem upper node pigmentation as qualitative trait and rate it. Usually recorded during early grain filling stage.	EstStmPig			CO_323:0000056	Pigmentation scale		Ordinal
CO_323:0000329	Flw_Cp_day		Trial evaluation	Flowering initiation		Barley	CO_323:0000012	Plant	Flowering time	Flowering time	Phenological	The timing of the flowering.		FlwrT				CO_323:0000328	Flowering time - Estimation	Estimation	Record date of flowering when 50% plants in a plot have started flowering stage.	EstFlwrT			CO_323:0000014	Date (yymmdd)	yymmdd	Date
CO_335:0000108	PLWTH		Physiology studies	End of flowering		Common bean	CO_335:0000768	Canopy	Width	Canopy width	Agronomic	The spread of the canopy.		CnpWth	Plant canopy width			CO_335:0000354	Canopy width method	Measurement	Measure the plant canopy spread, usually recorded as average of 10 plants randomly selected plants.	MsrmtCnpWth		CIAT Bean Physiology 2012 (p.c.)	CO_335:0000351	cm	cm	Numerical
CO_335:0000071	AWE		Physiology studies	Harvest		Common bean	CO_335:0000879	Plant	Agronomic water efficiency	Crop agronomic water efficiency	Physiological	The agronomic water efficiency of the crop.		AgrWtrE				CO_335:0000282	Crop agronomic water efficiency method	Computation	Compute a relationship between grain yield and water applied.	CmpAgrWtrE		CIAT Bean Physiology 2012 (p.c.)	CO_335:0000283	kg/mm	kg/mm	Numerical
CO_335:0000596	LP		Selection in breeding	When 90% of pods in plot are dry		Common bean	CO_335:0000885	Leaf	Persistence	Leaf persistence	Physiological	The persistence of leaves at harvest time.		LfPrsist				CO_335:0000597	Leaf persistence method	Estimation	Observe persistence of leaves in plants and rate it.	EstLfPrsist		Adapted of IBPGR 1982	CO_335:0000598	1-3 Leaf persistence scale	1-3scale	Ordinal
CO_335:0000120	RWC		Physiology studies	Flowering		Common bean	CO_335:0000887	Leaf	Relative water content	Leaf relative water content	Physiological	The water status of leaves.		LfRWtrC				CO_335:0000381	Leaf relative water content method	Measurement	Record LRWC of samples from young leaves.	MsrmtLfWtrC		CIAT Bean Physiology 2012 (p.c.)	CO_335:0000215	%	%	Numerical
CO_335:0000871	PMDATE		Evaluation in trials			Common bean	CO_335:0000872	Plant	Physiological maturity date	Physiological maturity date	Phenological	The date when the first pod begins to discolour in 50% of the plants.		PhyMatD				CO_335:0000873	Physiological maturity date method	Estimation	Record the date when 50% of plants are at physiological maturity stage.	EstPhyMatD		CIAT 1987	CO_335:0000870	Date (yyyymmdd)	yyyymmdd	Date
CO_335:0000075	BRL		Physiology studies			Common bean	CO_335:0000847	Root	Basal root length	Plant basal root length	Morphological	The basal root length per plant.		PlntBRtLng				CO_335:0000290	Plant basal root length method	Measurement	Standard root sampling protocol, determine plant basal root length using an image analysis system (e.g., WinRHIZO). Usually recorded from greenhouse studies.	MsrmtPlntBRtLng		CIAT Bean Physiology 2012 (p.c.)	CO_335:0000243	m/plant	m/plant	Numerical
CO_335:0000077	BRN		Physiology studies			Common bean	CO_335:0000848	Root	Basal root number	Plant basal root number	Morphological	The number of basal roots per plant.	Chl Measure	BRtN				CO_335:0000294	Basal root number method	Counting	Count basal roots per plant and record it. Usually recorded from greenhouse studies.	CountBRtN		CIAT Bean Physiology 2012 (p.c.)	CO_335:0000295	basal root/plant	basalroot/plant	Numerical
CO_335:0000076	BRWN		Physiology studies			Common bean	CO_335:0000849	Root	Basal root whorl number	Plant basal root whorl number	Morphological	The number of basal root whorls per plant.		BRtWhrlN				CO_335:0000292	Plant basal root whorl number method	Counting	Count basal root whorl and record it. Usually recorded from greenhouse studies.	CountBRtWhrlN		CIAT Bean Physiology 2012 (p.c.)	CO_335:0000292	basal root whorl/plant	basalrootwhorl/plant	Numerical
CO_335:0000548	PLM2		Yield determination and plants per hectare	Harvest		Common bean	CO_335:0000775	Plant	harvested number	Plant harvested number	Agronomic	The number of plants harvested per sample or area unit.		PLHN				CO_335:0000549	Plant harvested number per m2 method	Computation	Computed as number of plants per plot effective area divided by the plot area.	CmpPLHN		CIAT Bean Breeding 2012 (p.c.)	CO_335:0000550	plant/m2	plant/m2	Numerical
CO_335:0000043	PLPLOT		Selection in breeding	Harvest		Common bean	CO_335:0000775	Plant	harvested number	Plant harvested number	Agronomic	The number of plants harvested per sample or area unit.		PLHN				CO_335:0000258	Plant harvested number count method	Counting	Count the number of plants in effective plot area after discarding 0.5 meter from each end of the plot.	CountPLHN		CIAT 1985	CO_335:0000259	plant/plot	plant/plot	Numerical
CO_335:0000117	PDPOS		Physiology studies	Harvest		Common bean	CO_335:0000851	Plant	Pod position	Plant pod position	Morphological	The placement of pods on the vertical axis of plants.		PlntPodPos				CO_335:0000372	Plant pod position method	Estimation	Observe pod position on plants record it.	EstPlntPodPos		IBPGR 1982	CO_335:0000373	CIAT plant pod position scale	podposscale	Nominal
CO_335:0000578	SPLA		Selection in breeding	Harvest		Common bean	CO_335:0000780	Plant	Number	Plant seed number	Agronomic	The number of seeds per plant.		SPLA				CO_335:0000579	Plant seed number method	Counting	Count the number of seeds per plant, usually obtained from 1 pot in the greenhouse or average of 10 random plants harvested in field.	CountSPLA		CIAT Bean Breeding 2012 (p.c.)	CO_335:0000580	seed/plant	seed/plant	Numerical
CO_335:0000512	PL		Germplasm characterization	Harvest		Common bean	CO_335:0000856	Pod	Length	Pod length	Morphological	The length of pods.		PodLng				CO_335:0000513	Pod length method	Measurement	Measure length of pods, usually recorded as average of 10 dry pods, taking 1 pod per plant, in 10 random representative plants. It is measured from its insertion in the pedicel to the beak end.	MsrmtPodLng		IBPGR 1982, CIAT 1993	CO_335:0000351	cm	cm	Numerical
CO_335:0000575	PPP		Selection in breeding	Harvest		Common bean	CO_335:0000789	Pod	Number	Pod number	Agronomic	The number of pods per sample or area unit.		PPP				CO_335:0000576	Pod number per plot method	Computation	Compute the pod number per plot.	CmpPPP		Beebe et al. 2010	CO_335:0000577	pod/plot	pod/plot	Numerical
CO_335:0000659	PWBP		Physiology studies	Harvest		Common bean	CO_335:0000896	Pod	Wall biomass proportion	Pod wall biomass proportion	Agronomic	The proportion of pod wall biomass in pods biomass.		PodWllBMP				CO_335:0000660	Pod wall biomass proportion method	Computation	Compute pod wall biomass proportion = pod wall biomass DW at harvest / pod biomass DW at harvest x 100	CmpPodWllBMP		Beebe et al. 2010	CO_335:0000215	%	%	Numerical
CO_335:0000518	PW		Germplasm characterization	Harvest		Common bean	CO_335:0000857	Pod	Width	Pod width	Morphological	The width of pods.		PdWdth				CO_335:0000519	Pod width method	Measurement	Measure width of pods, usually recorded as average of 10 dry pods. It is measured in the widest part of the pod, between dorsal and ventral sutures. Using the same pods in which the length was measured.	MsrmtPW		IBPGR 1982, CIAT 1993	CO_335:0000211	mm	mm	Numerical
CO_335:0000058	SDBR		Germplasm characterization	Harvest		Common bean	CO_335:0000858	Seed	Brilliance	Seed brilliance	Morphological	The shininess or opaqueness of seeds at harvest.		SdBrllnce				CO_335:0000266	Seed brilliance method	Estimation	Observe and record the brilliance of seeds.	EstSdBrllnce		CIAT 1987	CO_335:0000267	CIAT seed brilliance scale	sd_bril_scale	Nominal
CO_335:0000716	CSEED		Physiology studies	Post Harvest		Common bean	CO_335:0000898	Seed	Calcium content	Seed calcium content	Biochemical	The content of calcium in seeds.		Caseed	CS			CO_335:0000717	Seed calcium content method	Measurement	Measured by AAS , ICP methods.	MsrmtCaseed		Fageria N. K.: et al. 1991	CO_335:0000271	g/kg	g/kg	Numerical
CO_335:0000464	CIDG		Physiology studies	Harvest		Common bean	CO_335:0000899	Seed	Carbon isotope discrimination	Seed carbon isotope discrimination	Physiological	The carbon isotope discrimination determined on seeds.		SdCID				CO_335:0000465	Seed carbon isotope discrimination method	Measurement	Measured by Mass spectrometer: C12 vs. C13 analysis	MsrmtSdCID		Polania 2011	CO_335:0000466	Delta 13C (0/00)	Delta13C (0/00)	Numerical
CO_335:0000662	GFI		Physiology studies	Harvest		Common bean	CO_335:0000900	Seed	Filling index	Seed filling index	Physiological	The seed filling index.		SdFlli				CO_335:0000663	Seed filling index method	Computation	Compute the seed filling index for each genotype = (100 seed dry weight under drought conditions / 100 seed dry weight under irrigated conditions) x 100	CmpSdFllI		Beebe et al 2010	CO_335:0000215	%	%	Numerical
CO_335:0000503	SH		Germplasm characterization	Harvest or later		Common bean	CO_335:0000860	Seed	Height	Seed height	Morphological	The height of seeds. The height is the distance between the hilum and the side of the seed opposite the hilum.		SdHt				CO_335:0000504	Seed height method	Measurement	Measure height of seeds, usually recorded as average of 10 seeds, taking 1 seed per pod per plant, in 10 random representative plants.	MsrmtSH		IBPGR 1982, GEPTS 1986	CO_335:0000211	mm	mm	Numerical
CO_335:0000023	FESEED		Nutritional quality, Selection in breeding	Post Harvest		Common bean	CO_335:0000915	Seed	Iron content	Seed iron content	Biochemical	The content of iron in seeds.		Feseed				CO_335:0000254	Seed iron content method	Measurement	Measured by AAS, NIRS, ICP and XRF methods.	MsrmtFESEED		Beebe et al. 2000	CO_335:0000255	mg/kg	mg/kg	Numerical
CO_335:0000046	PSEED		Physiology studies, nutritional quality	Post Harvest		Common bean	CO_335:0000916	Seed	Phosphorus content	Seed phosphorus content	Biochemical	The content of phosphorus in seeds.		Pseed	PS			CO_335:0000270	Seed phosphorus content method	Measurement	Measured by ICP, Spectrometry methods.	MsrmtPseed		Beebe et al. 2000	CO_335:0000271	g/kg	g/kg	Numerical
CO_335:0000713	KSEED		Physiology studies	Post Harvest		Common bean	CO_335:0000903	Seed	Potassium content	Seed potassium content	Biochemical	The content of potassium in seeds.		Kseed	KS			CO_335:0000714	Seed potassium content method	Measurement	Measured by AAS , ICP methods-	MsrmtKseed		Fageria N. K.: et al. 1991	CO_335:0000271	g/kg	g/kg	Numerical
CO_335:0000045	PSC		Germplasm characterization	Harvest		Common bean	CO_335:0000862	Seed	Primary colour	Seed primary colour	Morphological	The predominant colour of seeds.		SdPrmCol				CO_335:0000260	Seed primary colour method	Estimation	Observe and record the primary colour of seeds.	EstSdPrmCol		CIAT 1987	CO_335:0000261	CIAT seed colour scale	sd_col_scale	Ordinal
CO_335:0000593	SDPRO		Selection in breeding	Harvest		Common bean	CO_335:0000917	Seed	Protein content	Seed protein content	Quality	The content of protein in seeds.		SdP				CO_335:0000594	Seed protein content NIRS method	Measurement	Measured with NIRS calibrated for protein.	MsrmtSdP		Williams, P.C, et al. 1978. CIP website - Quality and Nutrition Laboratory	CO_335:0000215	%	%	Numerical
CO_335:0000061	SSC		Germplasm characterization	Harvest		Common bean	CO_335:0000863	Seed	Secondary colour	Seed secondary colour	Morphological	The secondary colour, when present, of seeds.		SdScndCol				CO_335:0000264	Seed secondary colour method	Estimation	Observe and record the secondary colour of seeds.	EstSdScndCol		CIAT 1987	CO_335:0000261	CIAT seed colour scale	1-5_SSCscale	Nominal
CO_335:0000557	SS		Germplasm characterization	Post Harvest		Common bean	CO_335:0000864	Seed	Shape	Seed shape	Morphological	The shape of seeds.		SdShp				CO_335:0000558	Seed shape method	Estimation	Observe and score seed shape.	EstSdShp		Adapted of IBPGR 1982	CO_335:0000559	CIAT Seed shape scale	1-5_SSscale	Nominal
CO_335:0000581	SSZ		Selection in breeding	Harvest		Common bean	CO_335:0000799	Seed	Size	Seed size	Agronomic	The size of the seeds.		SdSz				CO_335:0000582	Seed size method	Estimation	Record seed size class, categories based on hundred seed weight at 14% moisture.	EstSdSz		CIAT 1987	CO_335:0000583	1-3 Seed size scale	1-3SSscale	Ordinal
CO_335:0000614	TNCS		Physiology studies	Harvest		Common bean	CO_335:0000905	Seed	Total non-structural carbohydrates content	Seed total non-structural carbohydrates content	Physiological	The total non-structural carbohydrates content in seeds.		SdTNCrbn				CO_335:0000615	Seed total non-structural carbohydrates content method	Measurement	Measure total non-structural carbohydrates (TNC) content in seeds.	MsrmtSdTNCrbn		Beebe et al. 2010	CO_335:0000616	mg/g	mg/g	Numerical
CO_335:0000590	SDPHY		Selection in breeding	Harvest		Common bean	CO_335:0000918	Seed	Total phytates content	Seed total phytates content	Biochemical	The content of total phytates in seeds.		SdTPhy				CO_335:0000591	Seed total phytates content method	Measurement	Colourimetric method.	MsrmtSdTPhy		Latta, M., et al. 1980.	CO_335:0000215	%	%	Numerical
CO_335:0000506	SW		Germplasm characterization	Harvest or later		Common bean	CO_335:0000865	Seed	Width	Seed width	Morphological	The width of seeds as the distance between the 2 lateral sides.		SdWdth				CO_335:0000507	Seed width method	Measurement	Measure width of seeds, usually recorded as average of 10 seeds, taking 1 seed per pod per plant, in 10 random representative plants.	MsrmtSW		IBPGR 1982, GEPTS 1986	CO_335:0000211	mm	mm	Numerical
CO_335:0000069	YDPL		Selection in breeding	Harvest		Common bean	CO_335:0000781	Seed	Yield	Seed yield	Agronomic	The amount (weight) of seed harvested per plant.		SdYld				CO_335:0000278	Plant seed yield method	Computation	Compute seed yield per plant, as seed yield of effective plot divided by number of harvested plants.	CmpSdYld		CIAT 1985	CO_335:0000239	g/plant	g/plant	Numerical
CO_335:0000028	GMPLOT		Selection in breeding	Harvest		Common bean	CO_335:0000800	Seed	Yield	Seed yield	Agronomic	The amount (weight) of seed harvested per sample or area unit.		SdYld				CO_335:0000262	Seed yield Plot method	Measurement	Record harvestd seed weight from all plants in the effective plot.	MsrmtSdYld		CIAT 1985	CO_335:0000263	g/plot	g/plot	Numerical
CO_335:0000068	YDHA	SBH	Selection in breeding	Harvest		Common bean	CO_335:0000800	Seed	Yield	Seed yield	Agronomic	The amount (weight) of seed harvested per sample or area unit.		SdYld	YDSD, SD			CO_335:0000276	Seed yield kg/ha computation method	Computation	Compute the seed yield per hectare as weight (kg) of seed harvest divided by effective plot in m2 and multiplied by 10.	CmpSdYld		CIAT 1985	CO_335:0000197	kg/ha	kg/ha	Numerical
CO_335:0000539	YDD		Selection in breeding	Post Harvest		Common bean	CO_335:0000801	Seed	Yield productivity rate	Seed yield productivity rate	Agronomic	The rate of yield productivity.		SdYldPrdctR				CO_335:0000540	Seed yield productivity rate method	Computation	Compute seed yield rate as seed yield per hectare divided by days to physiological maturity.	CmpSdYldPrdctR		CIAT Bean Breeding 2012 (p.c.)	CO_335:0000541	kg/ha/day	kg/ha/day	Numerical
CO_335:0000629	TNCSHF		Physiology studies	Mid-podfill		Common bean	CO_335:0000912	Shoot	Total non-structural carbohydrates content	Shoot total non-structural carbohydrates content	Physiological	The total non-structural carbohydrates content in shoots.		StTNCrbn				CO_335:0000630	Shoot total non-structural carbohydrates content method	Measurement	Measure total non-structural carbohydrates (TNC) content in shoots.	MsrmtStTNCrbn		Beebe et al. 2010	CO_335:0000616	mg/g	mg/g	Numerical
CO_335:0000867	FDATE		Evaluation in trials			Common bean	CO_335:0000868	Plant	Flowering date	Flowering date	Phenological	The date when 50% of plants have at least one flower.		FlwrD				CO_335:0000869	Flowering date method	Estimation	Record the date when 50% of plants present at least one flower.	EstFlwrD		CIAT 1987	CO_335:0000870	Date (yyyymmdd)	yyyymmdd	Date
CO_335:0000536	HP		Germplasm characterization			Common bean	CO_335:0000845	Hypocotyl	Pigmentation	Hypocotyl pigmentation	Morphological	The colouration of hypocotyls.		HypocotPig				CO_335:0000537	Hypocotyl pigmentation method	Estimation	Observe hypocotyl pigmentation and record it.	EstHypocotPig		IBPGR 1982	CO_335:0000538	CIAT hypocotyl pigmentation scale	pigscale	Nominal
CO_335:0000057	SCP		Germplasm characterization	Harvest		Common bean	CO_335:0000859	Seed	Colour pattern	Seed colour pattern	Morphological	The pattern of colour distribution on seed coat.		SdColPttrn				CO_335:0000268	Seed colour pattern method	Estimation	Observe and record the colour pattern of seeds.	EstSdColPttrn		CIAT 1995	CO_335:0000269	CIAT seed colour pattern scale	sd_col_pat_scale	Nominal
CO_350:0005004	PE_M_%		Evaluation in trials	Pre-harvest		Oat	CO_350:0005404	Plant	Growth stage	Emergence	Agronomic	Percentage of plants in a plot that have emerged		PlntEmr				CO_350:0005604	Emergence measurement	Measurement	Measurement of the percentage of plants in a plot that have emerged	MsrmtPlntEmr			CO_350:0000011	%	%	Numerical
CO_350:0000556	HdBlght_E_percent		Evaluation in trials	At the event		Oat	CO_350:0000554	Plant	Head blight severity	Head blight severity	Biotic stress	Head blight severity.		HdBlght	HB			CO_350:0000555	Head blight severity - Estimation	Estimation	Observe relative or absolute area of plant tissue affected by Head blight and record it. Often severity is represented as a proportion or percentage of plant surface affected.	EstHdBlght			CO_350:0000011	%	%	Numerical
CO_350:0000204	SaltTol_E_1-5_Tolerance_scale		Evaluation in trials	At the event		Oat	CO_350:0000202	Plant	Salinity tolerance	Salinity tolerance	Abiotic stress	The plants tolerance to soil salinity.		SlntyTol				CO_350:0000203	Salinity tolerance - Estimation	Estimation	Observe the growth of plants per plot/entry at the field presenting soil salinity and rate the tolerance.	EstSlntyTol			1-5 Tolerance scale	1-5 Tolerance scale	1-5scale	Ordinal
CO_350:0005088	SMQ_M_%		Evaluation in trials	Post-harvest		Oat	CO_350:0005428	Above ground	Silage moisture content	Silage moisture content	Quality	Moisture content of silage.		SMQ				CO_350:0005687	Silage moisture content determination	Measurement	Measurement of the moisture content of silage.	MsrmtSMQ			CO_350:0000011	%	%	Numerical
CO_350:0005009	SY_MM_tac		Evaluation in trials	Post-harvest		Oat	CO_350:0005407	Silage	Yield	Silage yield	Agronomic	Total weight of silage per unit area		SlgYld				CO_350:0005608	Silage yield dry matter determination	Measurement	Yield of dry matter for use as silage	MsrmtSlgYld			CO_350:0005903	t/ac	t/ac	Numerical
CO_350:0000278	AGDBM_M_kg_per_m2		Evaluation in trials			Oat	CO_350:0000276	Above ground	Dry biomass	Above ground dry biomass	Agronomic	Dry biomass of all above ground plant parts.		AGDBM				CO_350:0000277	Above ground dry biomass measurement	Measurement	Cut all aboveground biomass in a predetermined area. Dry to a constant weight and weigh using a scale or balance.	MsrmtAGDBM			CO_350:0000146	kg/m2	kg/m2	Numerical
CO_350:0000281	AGFBM_M_kg_per_m2		Evaluation in trials			Oat	CO_350:0000279	Above ground	Fresh biomass	Above ground fresh biomass	Agronomic	Fresh biomass of all above ground plant parts.		AGFBM				CO_350:0000280	Above ground fresh biomass measurement	Measurement	Cut all aboveground biomass in a predetermined area and weigh immediately using a scale or balance.	MsrmtAGFBM			CO_350:0000146	kg/m2	kg/m2	Numerical
CO_350:0000360	AbNcnt_M_mg_per_kg		Evaluation in trials			Oat	CO_350:0000358	Above ground	N content	Above ground N content	Physiological	The N content of all above ground plant parts.		AbN				CO_350:0000359	Above ground N content measurement	Measurement	Laboratory analysis of nitrogen content in the above ground parts of a plant.	MsrmtAbN			CO_350:0000149	mg/kg	mg/kg	Numerical
CO_350:0000654	AdjYld_C_t_per_ha		Evaluation in trials	Post-harvest		Oat	CO_350:0000651	Above ground	Yield	Adjusted yield (15% moisture)	Agronomic	The moisture adjusted yield.		AdjYld				CO_350:0000652	Adjusted yield (15% moisture) computation	Computation	Calculate the adjusted yield (15% moisture).	CmpAdjYld			CO_350:0000653	t/ha	t/ha	Numerical
CO_350:0000493	Anthcn_E_percent		Evaluation in trials	At the event		Oat	CO_350:0000491	Plant	Anthracnose severity	Anthracnose severity	Biotic stress	Anthracnose severity.		Anthcn				CO_350:0000492	Anthracnose severity - Estimation	Estimation	Observe relative or absolute area of plant tissue affected by Anthracnose and record it. Often severity is represented as a proportion or percentage of plant surface affected.	EstAnthcn			CO_350:0000011	%	%	Numerical
CO_350:0000496	Blght_E_percent		Evaluation in trials	At the event		Oat	CO_350:0000494	Plant	Bacterial blight (halo blight) severity	Bacterial blight (halo blight) severity	Biotic stress	Bacterial blight (halo blight) severity.		Blght				CO_350:0000495	Bacterial blight (halo blight) severity - Estimation	Estimation	Observe relative or absolute area of plant tissue affected by Bacterial blight (halo blight) and record it. Often severity is represented as a proportion or percentage of plant surface affected.	EstBlght			CO_350:0000011	%	%	Numerical
CO_350:0000499	StrpBlght_E_percent		Evaluation in trials	At the event		Oat	CO_350:0000497	Plant	Bacterial stripe blight severity	Bacterial stripe blight severity	Biotic stress	Bacterial stripe blight severity.		StrpBlght				CO_350:0000498	Bacterial stripe blight severity - Estimation	Estimation	Observe relative or absolute area of plant tissue affected by Bacterial stripe blight and record it. Often severity is represented as a proportion or percentage of plant surface affected.	EstStrpBlght			CO_350:0000011	%	%	Numerical
CO_350:0000284	BGDBM_M_kg_per_m2		Evaluation in trials			Oat	CO_350:0000282	Below ground	Dry biomass	Below ground dry biomass	Agronomic	Dry biomass of all below ground plant parts.		BGDryBM				CO_350:0000283	Below ground dry biomass measurement	Measurement	Recover as much below ground biomass as possible. Wash to remove excess soil. Dry to a constant weight and weight on a scale or balance.	MsrmtBGDryBM			CO_350:0000146	kg/m2	kg/m2	Numerical
CO_350:0000287	BGFBM_M_kg_per_m2		Evaluation in trials			Oat	CO_350:0000285	Below ground	Fresh biomass	Below ground fresh biomass	Agronomic	Fresh biomass of all below ground plant parts.		BGFrshBM				CO_350:0000286	Below ground fresh biomass measurement	Measurement	Recover as much below ground biomass as possible. Wash to remove excess soil and weight on a scale or balance.	MsrmtBGFrshBM			CO_350:0000146	kg/m2	kg/m2	Numerical
CO_350:0000514	CvdSmt_E_percent		Evaluation in trials	At the event		Oat	CO_350:0000512	Plant	Covered smut severity	Covered smut severity	Biotic stress	Covered smut severity.		CvdSmt				CO_350:0000513	Covered smut severity - Estimation	Estimation	Observe relative or absolute area of plant tissue affected by Covered smut and record it. Often severity is represented as a proportion or percentage of plant surface affected.	EstCvdSmt			CO_350:0000011	%	%	Numerical
CO_350:0000173	Crsev_E_0-9_scale		Evaluation in trials	At the event		Oat	CO_350:0000090	Crown	Crown rust severity	Crown rust severity	Biotic stress	Crown rust severity.		CrnRst	CR			CO_350:0000091	Crown rust severity - Estimation	Estimation	Observe relative or absolute area of plant tissue affected by Crown rust and record it. Often severity is represented as a proportion or percentage of plant surface affected.	EstCrnRst			CO_350:0000086	%	%	Numerical
CO_350:0005066	DHE_C_%		Evaluation in trials	Post-harvest		Oat	CO_350:0005420	Seed	Dehulling efficiency	Dehulling efficiency	Quality	Efficiency of dehulling seed by a machine		DhllEf				CO_350:0005665	Dehulling efficiency computation	Computation	Computation of the percentage of seed that is effectively dehulled by a Codema dehuller, calculated as the mass of seed before dehulling minus the amount of undehulled seed after processing, divided by the total mass before dehulling, and multiplied by 100 to give the percentage of seed that was successfully dehulled.	CmpDhllE			CO_350:0000011	%	%	Numerical
CO_350:0000525	DnyMd_E_percent		Evaluation in trials	At the event		Oat	CO_350:0000523	Plant	Downy mildew severity	Downy mildew severity	Biotic stress	Downy mildew severity.		DwnyMd				CO_350:0000524	Downy mildew severity - Estimation	Estimation	Observe relative or absolute area of plant tissue affected by Downy mildew and record it. Often severity is represented as a proportion or percentage of plant surface affected.	EstDwnyMd			CO_350:0000011	%	%	Numerical
CO_350:0000195	DrouTol_E_1-5_Tolerance_scale		Evaluation in trials	At the event		Oat	CO_350:0000193	Plant	Drought stress tolerance	Drought stress tolerance	Abiotic stress	The plant tolerance to drought stress.		DrghtStrssTol				CO_350:0000194	Drought stress tolerance - Estimation	Estimation	Observe the growth of plants per plot/entry under droughted condition and rate the tolerance.	EstDrghtStresTol			CO_350:0000143	1-5 Tolerance scale	1-5scale	Ordinal
CO_350:0000490	FrtPnNm_M_panicle_per_plant		Evaluation in trials			Oat	CO_350:0000489	Panicle	Panicle number	Fertile panicle number	Physiological	The number of fertile panicles per plant.		FrtPnNm	FPN			CO_350:0000488	Fertile panicle number measurement	Measurement	Measure the fertile panicle number.	MsrmtFrtPnNm			CO_350:0000489	panicle/plant	panicle/plant	Numerical
CO_350:0000679	NdDate_E_yyyymmdd		Evaluation in trials			Oat	CO_350:0000154	Plant	Growth stage	First node time	Phenological	The time when the first node is detectable.		NodeDate				CO_350:0000678	First node date estimation	Estimation	Estimate the date when the first node is detectible using keys and/or charts.	EstNodeDate			CO_350:0000154	Date (yyyymmdd)	yyyymmdd	Date
CO_350:0000240	FlwDays_C_days		Evaluation in trials			Oat	CO_350:0000238	Plant	Flowering	Flowering time	Phenological	The time when flowering occurs		FlwrDays	FDays			CO_350:0000239	Days to flowering computation	Computation	Calculate the days to flowering.	CmpFlwrDays			CO_350:0000144	days	days	Numerical
CO_350:0005005	FR_E_0to9		Evaluation in trials	Pre-harvest		Oat	CO_350:0005405	Plant	Yield	Forage rating	Agronomic	Yield potential in spring		ForageR				CO_350:0005605	Forage rating estimation	Estimation	Estimation of the forage rating using a 0-9 scale: 0= low, 9= high	EstForageR			CO_350:0005901	0-9 rating scale	0-9ratscale	Ordinal
CO_350:0005001	FDS_E_0to9		Evaluation in trials	Pre-harvest		Oat	CO_350:0005401	Plant	Freeze damage	Freeze damage severity	Abiotic stress	Severity of the symptoms of freeze damage observed in a plot		FrzDmg				CO_350:0005601	Freeze damage severity observation	Estimation	Estimation of the freeze damage severity using a 0-9 scale: 0= no freeze damage, 9= severe freeze damage.	EstFrzDmg			CO_350:0005901	0-9 rating scale	0-9ratscale	Ordinal
CO_350:0000345	GAI_C_m2_per_m2		Evaluation in trials			Oat	CO_350:0000121	Plant	Green area index	Green area index	Agronomic	A dimensionless quantity that characterizes plant canopies and defined as the green area per unit ground surface area.		GAI				CO_350:0000344	Green area index computation	Computation	Calculate the green area index using measured leaf, stem and panicle areas.	CmpGAI			CO_350:0000148	m2/m2	m2/m2	Numerical
CO_350:0000347	GAI_E_m2_per_m2		Evaluation in trials			Oat	CO_350:0000121	Plant	Green area index	Green area index	Agronomic	A dimensionless quantity that characterizes plant canopies and defined as the green area per unit ground surface area.		GAI				CO_350:0000346	Green area index estimation	Estimation	Estimate the green area index using keys and/or charts.	EstGAI			CO_350:0000148	m2/m2	m2/m2	Numerical
CO_350:0000337	GLA_M_m2		Evaluation in trials			Oat	CO_350:0000122	Leaf	Green area	Green leaf area	Agronomic	The percentage area of a leaf that is green.		GLA				CO_350:0000336	Green leaf area estimation	Estimation	For each leaf record the percentage area of green tissue.	EstGLA			CO_350:0000147	%	%	Numerical
CO_350:0000544	GLA_E_percent		Evaluation in trials			Oat	CO_350:0000122	Leaf	Area	Green leaf area	Agronomic	The percentage area of a leaf that is green.		GLA				CO_350:0000543	Green leaf area measurement	Measurement	Measure the total green leaf area using a planimeter.	MsrmtGLA			CO_350:0000011	m2	m2	Numerical
CO_350:0000302	GLDBM_M_kg_per_m2		Evaluation in trials			Oat	CO_350:0000300	Above ground	Dry biomass	Green leaf dry biomass	Agronomic	Dry biomass of all leaves that have a green area > 50%.		GrnLfDBM				CO_350:0000301	Green leaf dry biomass measurement	Measurement	Separate all leaves with green area greater than 50% from the sample. Dry to a constant weight and weigh using a scale or balance.	MsrmtGrnLfDBM			CO_350:0000146	kg/m2	kg/m2	Numerical
CO_350:0000305	GLFBM_M_kg_per_m2		Evaluation in trials			Oat	CO_350:0000303	Above ground	Fresh biomass	Green leaf fresh biomass	Agronomic	Fresh biomass of all leaves that have a green area > 50%.		GrnLfFBM				CO_350:0000304	Green leaf fresh biomass measurement	Measurement	Separate all leaves with green area greater than 50% from the sample and weigh immediately using a scale or balance.	MsrmtGrnLfFBM			CO_350:0000146	kg/m2	kg/m2	Numerical
CO_350:0000702	InSFbr_M_		Evaluation in trials	Post-harvest		Oat	CO_350:0000699	Plant	Fibre	Insoluable fibre	Quality	The insoluable fibre.		InSFbr	ISF			CO_350:0000700	Insoluable fibre measurement	Measurement	Measure the insoluable fibre.	MsrmtInSFbr			CO_350:0000701	unkwown		Numerical
CO_350:0000228	IntNd_M_cm		Evaluation in trials			Oat	CO_350:0000226	Internode	Distance	Internode distance	Morphological	The internode distance .		IntrnodeDstnce				CO_350:0000227	Internode distance measurement	Measurement	Measure the internode distance .	MsrmtIntrnodeDstnce			CO_350:0000023	cm	cm	Numerical
CO_350:0000349	LAI_C_m2_per_m2	LAI_ [m2/m2]	Research-intensive characterization			Oat	CO_350:0000123	Leaf	Area index	Leaf area index	Agronomic	A dimensionless quantity that characterizes plant canopies and defined as the leaf area per unit ground surface area.		LAI				CO_350:0000348	LAI Computation	Computation	LAI can be determined directly by taking a sample of canopy from a plant canopy, measuring the leaf area per sample plot with an area meter or image scanner and dividing it by the plot land surface area. Indirect methods use ceptometer to measure canopy geometry or light extinction and relate it to LAI. (LAI = leaf area / ground area, m2 / m2).	CmpLAI	(LAI = leaf area / ground area, m2 / m2)	Bell and Fischer, 1994, Pask et al., 2012	CO_350:0000148	m2/m2	m2/m2	Numerical
CO_350:0000351	LAI_E_m2_per_m2		Evaluation in trials			Oat	CO_350:0000123	Leaf	Area index	Leaf area index	Agronomic	A dimensionless quantity that characterizes plant canopies and defined as the leaf area per unit ground surface area.		LAI				CO_350:0000350	Leaf area index computation	Computation	Calculate the leaf area index using measured leaf areas.	CmpLAI			CO_350:0000148	m2/m2	m2/m2	Numerical
CO_350:0000353	LAI_M_m2_per_m2		Evaluation in trials			Oat	CO_350:0000123	Leaf	Area index	Leaf area index	Agronomic	A dimensionless quantity that characterizes plant canopies and defined as the leaf area per unit ground surface area.		LAI				CO_350:0000352	Leaf area index estimation	Estimation	Estimate the leaf area index using keys and/or charts.	EstLAI			CO_350:0000148	m2/m2	m2/m2	Numerical
CO_350:0000397	LfChlphCnt_M_mg_per_l		Evaluation in trials			Oat	CO_350:0000394	Leaf	Chlorophyll	Leaf chlorophyll content	Biochemical	The leaf chlorophyll content.		LfChlph				CO_350:0000395	Leaf chlorophyll content measurement	Measurement	Measure the leaf chlorophyll content.	MsrmtLfChlphCnt			CO_350:0000396	mg/l	mg/l	Numerical
CO_350:0000357	LfStmRs_M_m2s_per_mmol		Evaluation in trials			Oat	CO_350:0000354	Leaf	Stomatal resistance	Leaf stomatal resistance	Physiological	The leaf stomatal resistance.		LfStmRs	LSR			CO_350:0000355	Leaf stomatal resistance measurement	Measurement	Measure the leaf stomatal resistance.	MsrmtLfStmRs			CO_350:0000356	m2s/mmol	m2s/mmol	Numerical
CO_350:0000430	LfWd_M_mm		Evaluation in trials			Oat	CO_350:0000428	Leaf	Width	Leaf width	Morphological	The leaf width.		LfWd				CO_350:0000429	Leaf width measurement	Measurement	Measure the leaf width.	MsrmtLfWd			CO_350:0000150	mm	mm	Numerical
CO_350:0005084	LutCnt_M_%		Evaluation in trials	Post-harvest		Oat	CO_350:0005424	Plant	Lutein content	Lutein content	Biochemical	Lutein content		LutCnt	LC			CO_350:0005683	Lutein content measurement	Measurement	Measuring rates of change in lutein content	MsrmtLutCnt			CO_350:0000011	%	%	Numerical
CO_350:0000244	MatDays_C_days	DMA	Trial evaluation	Physiological maturity		Oat	CO_350:0000018	Plant	Maturity time	Maturity time	Phylogical	The timing of the physiological maturity.		Mat	Matur			CO_350:0000243	Maturity time - Computation	Computation	Compute number of days to physiological maturity from sowing, first irrigation/rain or emergence date.	CmpMat			CO_350:0000144	day	day	Numerical
CO_350:0000271	Mdate_M_Jday		Characterization in pedigree nurseries and evaluation in trials	Physiological maturity		Oat	CO_350:0000018	Plant	Maturity date	Maturity time	Phenological	The time when maturity occurs		MatDays	MDays			CO_350:0000019	Maturity date observation	Measurement	Record of the date on which maturity occurs.	MsrmtMatDays			CO_350:0000014	Julian day	Jday	Date
CO_350:0000580	NGLA_M_percent		Evaluation in trials			Oat	CO_350:0000578	Leaf	Non-green area	Non-green leaf area	Agronomic	The percentage area of a leaf that is not green.		NGLA				CO_350:0000579	Non-green leaf area measurement	Measurement	For each leaf record the percentage area of non-green tissue.	MsrmtNGLA			CO_350:0000011	%	%	Numerical
CO_350:0000314	NGLDBM_M_kg_per_m2		Evaluation in trials			Oat	CO_350:0000312	Above ground	Dry biomass	Non-green leaf dry biomass	Agronomic	Dry biomass of all leaves that have a green area < 50%.		NGLDBM				CO_350:0000313	Non-green leaf dry biomass measurement	Measurement	Separate all leaves with green area less than 50% from the sample. Dry to a constant weight and weigh using a scale or balance.	MsrmtNGLDBM			CO_350:0000146	kg/m2	kg/m2	Numerical
CO_350:0000317	NGLFBM_M_kg_per_m2		Evaluation in trials			Oat	CO_350:0000315	Above ground	Fresh biomass	Non-green leaf fresh biomass	Agronomic	Fresh biomass of all leaves that have a green area < 50%.		NGLFBM				CO_350:0000316	Non-green leaf fresh biomass measurement	Measurement	Separate all leaves with green area less than 50% from the sample and weigh immediately using a scale or balance.	MsrmtNGLFBM			CO_350:0000146	kg/m2	kg/m2	Numerical
CO_350:0000486	NDVI_M_NDVI		Evaluation in trials			Oat	CO_350:0000483	Plant	NDVI	Normalized difference vegetation index	Agronomic	Normalized difference vegetation index.	NDVI	NDVI				CO_350:0000484	Normalized difference vegetation index measurement	Measurement	Use an N-sensor to capture readings as per manual.	MsrmtNDVI			CO_350:0000485	NDVI	NDVI	Numerical
CO_350:0000320	PDBM_M_kg_per_m2		Evaluation in trials			Oat	CO_350:0000318	Above ground	Dry biomass	Panicle dry biomass	Agronomic	Dry biomass of all panicles		PnclDryBM				CO_350:0000319	Panicle dry biomass measurement	Measurement	Separate all panicles from the sample. Dry to a constant weight and weigh using a scale or balance.	MsrmtPnclDryBM			CO_350:0000146	kg/m2	kg/m2	Numerical
CO_350:0000323	PFBM_M_kg_per_m2		Evaluation in trials			Oat	CO_350:0000321	Above ground	Fresh biomass	Panicle fresh biomass	Agronomic	Fresh biomass of all panicles.		PnclFrshBM				CO_350:0000322	Panicle fresh biomass measurement	Measurement	Separate all panicles from the sample and weigh immediately using a scale or balance.	MsrmtPnclFrshBM			CO_350:0000146	kg/m2	kg/m2	Numerical
CO_350:0000375	PNCnt_M_mg_per_kg		Evaluation in trials			Oat	CO_350:0000373	Panicle	N content	Panicle N content	Biochemical	The nitrogen content of the panicle.		NPncl				CO_350:0000374	Panicle N content measurement	Measurement	Laboratory analysis of nitrogen content in the panicles of a sample.	MsrmtPNCnt			CO_350:0000149	mg/kg	mg/kg	Numerical
CO_350:0005085	PhyeCnt_M_%		Evaluation in trials	Post-harvest		Oat	CO_350:0005425	Plant	Phytoene content	Phytoene content	Biochemical	Phytoene content		PhyeCnt	PheC			CO_350:0005684	Phytoene content measurement	Measurement	Measuring rates of change in phytoene content	MsrmtPhyeCnt			CO_350:0000011	%	%	Numerical
CO_350:0005086	PhyfCnt_M_%		Evaluation in trials	Post-harvest		Oat	CO_350:0005426	Plant	Phytofluene content	Phytofluene content	Biochemical	Phytofluene content		PhyfCnt	PhyC			CO_350:0005685	Phytofluene content measurement	Measurement	Measuring rates of change in phytoene content	MsrmtPhyfCnt			CO_350:0000011	%	%	Numerical
CO_350:0000642	PlntEst_C_plants_per_m		Evaluation in trials			Oat	CO_350:0000124	Plant	Number	Plant establishment	Agronomic	Number of plants.	Plant establishment, Crop stand, Plant density, Plant population	PlntEst				CO_350:0000640	Plant number counting	Counting	Count the number of individual plants along the length of row, and record as the total.	CountPlnt			CO_350:0000641	plants/m	plants/m	Numerical
CO_350:0000645	PlntEst_C_plants_per_m2		Evaluation in trials			Oat	CO_350:0000124	Plant	Number	Plant establishment	Agronomic	Number of plants.	Plant establishment, Crop stand, Plant density, Plant population	PlntEst				CO_350:0000643	Plant number counting	Counting	Count the number of individual plants along the length of row, and record as the total.	CountPlnt			CO_350:0000644	plants/m2	plants/m2	Numerical
CO_350:0000378	PlntNCnt_M_mg_per_kg		Evaluation in trials			Oat	CO_350:0000376	Plant	N content	Plant N content	Biochemical	The nitrogen content of the plant.		NPlnt				CO_350:0000377	Plant N content measurement	Measurement	Laboratory analysis of nitrogen content in the plant of a sample.	MsrmtPlntNCnt			CO_350:0000149	mg/kg	mg/kg	Numerical
CO_350:0000178	PlntPhnAcc_E_1_to_9		Evaluation in trials			Oat	CO_350:0000176	Plant	Phenotypic acceptability	Plant phenotypic acceptability	Agronomic	The plant phenotypic acceptability.		PlntPhnAcc				CO_350:0000177	Plant phenotypic acceptability estimation	Estimation	Estimate the plant phenotypic acceptability.	EstPlntPhnAcc			CO_350:0000142	1 to 9	1-9scale	Ordinal
CO_350:0000181	PlntVig_E_1_to_9		Evaluation in trials			Oat	CO_350:0000179	Plant	Vigor	Vigor	Agronomic	The plant vigor.		PlntVig				CO_350:0000180	Vigor estimation	Estimation	Estimate the plot vigour.	EstPlntVig			CO_350:0000142	1 to 9	1-9scale	Ordinal
CO_350:0000212	RelCan_E_1-9_scale		Evaluation in trials	Canopy closure		Oat	CO_350:0000024	Canopy	Relative development	Relative canopy development	Phenological	Relative canopy development, each genotype is rated against the earliest genotypes, when those genotypes have a completely closed canopy.		RDev				CO_350:0000025	Relative canopy development observation	Estimation	Visual assessment of the development of the canopy of a plot relative to genotypes with a closed canopy.	EstRDev			CO_350:0000026	1-9 Relative canopy development scale	1-9_RCDscale	Ordinal
CO_350:0000604	RhzRtRt_E_percent		Evaluation in trials	At the event		Oat	CO_350:0000602	Root	Rhizoctonia root rot severity	Rhizoctonia root rot severity	Biotic stress	Rhizoctonia root rot severity.		RhzRtRt				CO_350:0000603	Rhizoctonia root rot severity - Estimation	Estimation	Observe relative or absolute area of plant tissue affected by Rhizoctonia root rot and record it. Often severity is represented as a proportion or percentage of plant surface affected.	EstRhzRtRt			CO_350:0000011	%	%	Numerical
CO_350:0000381	RtNCnt_M_mg_per_kg		Evaluation in trials			Oat	CO_350:0000379	Root	N content	Root N content	Biochemical	The nitrogen content of the root.		NRoot				CO_350:0000380	Root N content measurement	Measurement	Laboratory analysis of nitrogen content in the roots of a sample.	MsrmtRtNCnt			CO_350:0000149	mg/kg	mg/kg	Numerical
CO_350:0000604	RhzRtRt_E_percent		Evaluation in trials	At the event		Oat	CO_350:0000602	Root	Root rot severity	Root rot severity	Biotic stress	Root rot severity.		RtRt				CO_350:0000603	Root rot severity - Estimation	Estimation	Observe relative or absolute area of plant tissue affected by Root rot and record it. Often severity is represented as a proportion or percentage of plant surface affected.	EstRtRt			CO_350:0000011	%	%	Numerical
CO_350:0005087	SQ_E_1to7		Evaluation in trials	Post-harvest		Oat	CO_350:0005427	Seed	Seed quality	Seed quality	Quality	Seed quality		SdQ				CO_350:0005686	Seed quality estimation	Estimation	Estimation of the seed qulaity on a 1-7 scale: 1= excellent, 7= poor	EstSdQ			CO_350:0005914	1-7 seed quality scale	1-7SQscale	Ordinal
CO_350:0000610	SdBlght_E_percent		Evaluation in trials	At the event		Oat	CO_350:0000608	Seed	Blight severity	Seedling blight severity	Biotic stress	Seedling blight severity.		SdBlght				CO_350:0000609	Seedling blight severity - Estimation	Estimation	Observe relative or absolute area of plant tissue affected by Seedling blight and record it. Often severity is represented as a proportion or percentage of plant surface affected.	EstSdBlght			CO_350:0000011	%	%	Numerical
CO_350:0000706	SFbr_M_		Evaluation in trials	Post-harvest		Oat	CO_350:0000703	Plant	Fibre	Soluable fibre	Quality	The soluable fibre		SFbr	SF			CO_350:0000704	Soluable fibre measurement	Measurement	Measure the soluable fibre.	MsrmtSFbr			CO_350:0000705	unkwown		Numerical
CO_350:0000710	SpecWgtClss_E_		Evaluation in trials	Post-harvest		Oat	CO_350:0000707	Plant	Specific weight	Specific weight class	Quality	The specific weight class.		SpecWgtClss				CO_350:0000708	Specific weight class estimation	Estimation	Estimate the specific weight class.	EstSpecWgtClss			CO_350:0000709	unkwown		Numerical
CO_350:0000343	SA_M_m2		Evaluation in trials			Oat	CO_350:0000341	Stem	Area	Stem area	Agronomic	The area of stems.		StmA				CO_350:0000342	Stem area measurement	Measurement	Measure the total stem area using a planimeter.	MsrmtStmA			CO_350:0000147	m2	m2	Numerical
CO_350:0000237	StmLn_M_cm		Evaluation in trials			Oat	CO_350:0000235	Stem	Length	Stem length	Morphological	The stem length.		StmLng				CO_350:0000236	Stem length measurement	Measurement	Measure the stem length.	MsrmtStmLng			CO_350:0000023	cm	cm	Numerical
CO_350:0000387	StmNCnt_M_mg_per_kg		Evaluation in trials			Oat	CO_350:0000385	Stem	N content	Stem N content	Biochemical	The nitrogen content of the stem.		Nstem				CO_350:0000386	Stem N content measurement	Measurement	Laboratory analysis of nitrogen content in the stems of a sample.	MsrmtStNCnt			CO_350:0000149	mg/kg	mg/kg	Numerical
CO_350:0000262	SWSC_M_g_per_m2		Evaluation in trials			Oat	CO_350:0000126	Stem	Water soluable carbohydrates	Stem water soluable carbohydrates	Physiological	Water soluble carbohydrates accumulated into the stem.		StmWtrSC				CO_350:0000261	Stem water soluable carbohydrates measurement	Measurement	Laboratory analysis of stem water soluable content.	MsrmtStmWtrSC			CO_350:0000008	g/stem	g/stem	Numerical
CO_350:0000265	SWSC_M_g_per_stem		Evaluation in trials			Oat	CO_350:0000126	Stem	Water soluable carbohydrates	Stem water soluable carbohydrates	Physiological	Water soluble carbohydrates accumulated into the stem.		SWSC				CO_350:0000263	Stem water soluable carbohydrates measurement	Measurement	Laboratory analysis of stem water soluable content.	MsrmtSWSC			CO_350:0000264	g/m2	g/m2	Numerical
CO_350:0005002	SDS_E_1to5		Evaluation in trials	Pre-harvest		Oat	CO_350:0005402	Plant	Storm damage	Storm damage severity	Abiotic stress	Severity of the damage inflicted by stormy weather		StrmDmg				CO_350:0005602	Storm damage severity observation	Estimation	Estimation of the storm damage severity using a 1-5 scale: 1= no damage, 5= total damage and loss of plot.	EstStrmDmg			CO_350:0005902	1-5 rating scale	1-5scale	Ordinal
CO_350:0005099	Vax_M_%		Evaluation in trials	Post-harvest		Oat	CO_350:0005431	Plant	Violaxanthin content	Violaxanthin content	Quality	Violaxanthin content		VaxCnt				CO_350:0005698	Violaxanthin content determination	Measurement	Measurement of the Violaxanthin content	MsrmtVaxCnt			CO_350:0000011	%	%	Numerical
CO_350:0000207	WtrLogTol_E_1-5_Tolerance_scale		Evaluation in trials	At the event		Oat	CO_350:0000205	Plant	Waterlogging tolerance	Waterlogging tolerance	Abiotic stress	The plant tolerance to waterlogging.		WtrLogTol				CO_350:0000206	Waterlogging tolerance - Estimation	Estimation	Observe the growth of plants per plot/entry after a waterlogging event and rate the tolerance.	EstWtrLogTol			CO_350:0000143	1-5 Tolerance scale	1-5scale	Ordinal
CO_350:0005003	WSS_E_0to9		Evaluation in trials	Pre-harvest		Oat	CO_350:0005403	Plant	Winter stress	Winter stress severity	Abiotic stress	Mid-winter rating of the severity of the symptoms of winter stress observed in a plot		WntrStrss				CO_350:0005603	Winter stress severity observation	Estimation	Estimation of the winter stress severity using a 0-9 scale: 0= no signs of winter stress, 9= severe leaf damage or leaves that are purple in colour.	EstWntrStrss			CO_350:0005901	0-9 rating scale	0-9ratscale	Ordinal
CO_350:0005100	Zax_M_%		Evaluation in trials	Post-harvest		Oat	CO_350:0005432	Plant	Zeaxanthin content	Zeaxanthin content	Quality	Zeaxanthin content		ZaxCnt				CO_350:0005699	Zeaxanthin content determination	Measurement	Measurement of the Zeaxanthin content	MsrmtZaxCnt			CO_350:0000011	%	%	Numerical
CO_350:0005012	BDS_E_0to9		Evaluation in trials	Pre-harvest		Oat	CO_350:0005408	Plant	Bird damage	Bird damage severity	Biotic stress	Severity of the symptoms of bird damage observed in a plot		BrdDmg				CO_350:0005611	Bird damage severity observation	Estimation	Estimation of the severity of the symptoms of bird damage on a 0-9 scale: 0= no bird damage, 9= severe bird damage	EstBrdDmg			CO_350:0005901	0-9 rating scale	0-9ratscale	Ordinal
CO_350:0000211	CnpGrnP_M_1-9_persistence		Evaluation in trials			Oat	CO_350:0000208	Canopy	Green persistence	Canopy green persistence	Agronomic	The relative proportion of the canopy thas has not senesced.		CnpGrnPersist				CO_350:0000209	Canopy green persistence measurement	Measurement	Measure the canopy green persistence.	MsrmtCnpGrnPersist			CO_350:0000210	1-9 persistence	1-9scale	Ordinal
CO_350:0000216	CnpSen_M_1-9_senescence		Evaluation in trials	From GS61		Oat	CO_350:0000213	Canopy	Senescence	Canopy senescence	Agronomic	The relative proportion of the canopy that has senesced.		CnpSen				CO_350:0000214	Canopy senescence measurement	Measurement	Measure the canopy senescence.	MsrmtCnpSen			CO_350:0000215	1-9 senescence	1-9scale	Ordinal
CO_350:0000192	ColdTol_E_1-5_Tolerance_scale	COLDTOL_1_5	Nursery/Trial evaluation	After the event		Oat	CO_350:0000190	Plant	Cold tolerance	Cold tolerance	Abiotic stress	Plant tolerance to lower temperatures than the optimum.	Low temperature tolerance, Cold susceptibility	CldTol				CO_350:0000191	ColdTol Estimation	Estimation	Observe the growth of plants per plot/entry at temperature lower than the optimum temperature and rate the tolerance.	EstCldTol		Reynolds et al., 2001 (Ch. 9)	CO_350:0000143	1-5 TOL scale	1-5scale	Ordinal
CO_350:0000201	HeatTol_E_1-5_Tolerance_scale		Evaluation in trials	At the event		Oat	CO_350:0000199	Plant	Heat tolerance	Heat tolerance	Abiotic stress	The plants tolerance to heat conditions.		HtTol				CO_350:0000200	Heat tolerance - Estimation	Estimation	Observe the growth of plants per plot/entry under heat condition and rate the tolerance.	EstHeatTol			CO_350:0000143	1-5 Tolerance scale	1-5scale	Ordinal
CO_321:0001119	DroughtTol_E_pct	DROUGHTTOL_percent	Nursery/Trial evaluation	After the event		Wheat	CO_321:0000131	Plant	Drought tolerance	Drought tolerance	Abiotic stress	Plant tolerance to drought conditions.		DrghtTol	DroughtTo			CO_321:0000275	DroughtTol Estimation	Estimation	Observe the growth of plants per plot/entry under droughted condition and rate the tolerance.	EstDrghtTol		Reynolds et al., 2001	CO_321:0000410	%	%	Numerical
CO_321:0001120	DroughtTol_E_1to5	DROUGHTTOL_1_5	Nursery/Trial evaluation	After the event		Wheat	CO_321:0000131	Plant	Drought tolerance	Drought tolerance	Abiotic stress	Plant tolerance to drought conditions.		DrghtTol				CO_321:0000275	DroughtTol Estimation	Estimation	Observe the growth of plants per plot/entry under droughted condition and rate the tolerance.	EstDrghtTol		Reynolds et al., 2001	CO_321:0000464	1-5 TOL scale	1-5scale	Ordinal
CO_321:0001123	Emer_dto_day	DTE_days, DTE, Days to emergence	Nursery/Trial evaluation			Wheat	CO_321:0000021	Above ground	Emergence time	Emergence time	Phenological	Emergence time is when the first leaf appears above the soil surface.		Emer	Emer, Em, E			CO_321:0000242	Emer DS10 days Computation	Computation	Number of days from sowing to the seedling emergence (DS10).	CmpEmer	369x	Zadoks et al., 1974, Pask et al., 2012	CO_321:0000434	day	day	Duration
CO_321:0001122	Emer_date_ymd	EMERD_yyyymmdd, EMERD, EDATE, EMERDATE, Emergence date	Nursery/Trial evaluation			Wheat	CO_321:0000021	Plant	Emergence time	Emergence time	Phenological	Emergence time is when the first leaf appears above the soil surface.		EmerT	Emer, Em, E			CO_321:0000835	Emer DS10 date Estimation	Estimation	Record date of when 50% of seedlings have emerged (DS10).	EstEmerT		Zadoks et al., 1974, Pask et al., 2012	CO_321:0000850	Date (yyyymmdd)	yyyymmdd	Date
CO_321:0001123	Emer_dto_day		Evaluation in trials			Wheat	CO_321:0000021	Plant	Growth stage	Emergence time	Phenological	The time when plant emerges.		EmerT				CO_321:0000242	Emergence date estimation	Estimation	Estimate the date of emergence using keys and/or charts.	EstEmerT			CO_321:0000434	Date (yyyymmdd)	yyyymmdd	Date
CO_321:0001280	Lodg_E_pct	LODG_percent	Trial evaluation	After the event		Wheat	CO_321:0000167	Plant	Lodging incidence	Lodging incidence	Agronomic	Indicates incidence of lodged plants.		Lodg	LOD			CO_321:0000355	Lodg Estimation	Estimation	Estimate of the area lodged in the sampled plot.	EstLodg		Bell and Fischer, 1994, Reynolds et al., 2001, Pask et al., 2012	CO_321:0000410	%	%	Numerical
CO_321:0001281	Lodg_E_0to9pct	LODG_0_9	Trial evaluation	After the event		Wheat	CO_321:0000167	Plant	Lodging incidence	Lodging incidence	Agronomic	Indicates incidence of lodged plants.		Lodg	LOD			CO_321:0000355	Lodg Estimation	Estimation	Estimate of the area lodged in the sampled plot.	EstLodg		Bell and Fischer, 1994, Reynolds et al., 2001, Pask et al., 2012	CO_321:0000807	0-9 percentage scale	0-9perscale	Ordinal
CO_321:0001282	Lodg_E_0to5pct	LODG_1_5, LodgInc_N_T_S_M_V	Trial evaluation	After the event		Wheat	CO_321:0000167	Plant	Lodging incidence	Lodging incidence	Agronomic	Indicates incidence of lodged plants.		Lodg	LOD			CO_321:0000355	Lodg Estimation	Estimation	Estimate of the area lodged in the sampled plot.	EstLodg		Bell and Fischer, 1994, Reynolds et al., 2001, Pask et al., 2012	CO_321:0000446	1-5 DMG scale	1-5scale	Ordinal
CO_321:0001279	Lodg_E_0to9pcttext	LODG_1_9	Trial evaluation	After the event		Wheat	CO_321:0000167	Plant	Lodging incidence	Lodging incidence	Agronomic	Indicates incidence of lodged plants.	Lodg Est	Lodg				CO_321:0000355	Lodg Estimation	Estimation	Estimate of the area lodged in the sampled plot.	EstLodg		Bell and Fischer, 1994, Reynolds et al., 2001, Pask et al., 2012	CO_321:0000727	1-9 incidence scale	1-9scale	Ordinal
CO_321:0001291	Mat_relat_1to5	DTM_days, DTM, DAYSMT, MAT	Nursery/Trial evaluation			Wheat	CO_321:0000022	Plant	Maturity time	Maturity time	Phenological	Maturity time starts at hard dough stage (ds87) often called physiological maturity.		Mat	Mt, M, Maturity			CO_321:0000243	Mat DS87 DT Computation	Computation	Number of days required from sowing to physiological maturity (approx. DS87). However, when planting in dry soils in dryland areas it is counted from the first day of rainfall or irrigation which is sufficient for germination, or from emergence date.	CmpMat	369x	Zadoks et al., 1974, Pask et al., 2012	CO_321:0000460	day	day	Duration
CO_321:0001299	ErlVig_E_1to5	ERLVIG_1_5	Trial evaluation			Wheat	CO_321:0000009	Plant	Early vigour	Plant early vigour	Agronomic	Capacity of a seedling or plant to grow vegetatively in early stages of development.	Seedling vigour, Plant early vigor	ErlVig				CO_321:0000233	ErlVig Estimation	Estimation	Observe vigour of the plants per plot/entry and rate it.	EstErlVig			CO_321:0000462	1-5 scoring scale	1-5scale	Ordinal
CO_321:0001306	PlntStnd_Calc_Plntha	PLNTSTND_pl_plot	Trial evaluation			Wheat	CO_321:0000187	Plant	Stand	Plant stand	Agronomic	Plant population or plant density.	Plant establishment, Crop stand, Plant density, Plant population	PlntStnd	PStand			CO_321:0000955	PlntStnd Counting	Counting	Counting the number of plant per area or row.	CountPlntStnd			CO_321:0000814	plant/plot	plant/plot	Numerical
CO_321:0001308	PlntStnd_Ct_Plntm		Trial evaluation	Emergence		Wheat	CO_321:0000187	Plant	stand	Plant stand	Agronomic	The number of plants in an area.	Plant number	PStand				CO_321:0000368	Plant stand - Counting	Counting	Count plants in an area and record it.	CountPStand			CO_321:0000815	plant/plot	plant/plot	Numerical
CO_321:0001312	PlntVig_E_1to5	PLNTVIG_1_5	Trial evaluation			Wheat	CO_321:0000680	Plant	Vigour	Plant vigour	Agronomic	Capacity of the plant to grow.	Plant vigor	PlntVig				CO_321:0001428	PlntVig Estimation	Estimation	Observe vigour of the plants per plot/entry and rate it.	EstPlntVig			CO_321:0000462	1-5 scoring scale	1-5scale	Ordinal
CO_321:0001330	SaltTol_E_1to9	SALTOL _1_9	Nursery/Trial evaluation			Wheat	CO_321:0000132	Plant	Salinity tolerance	Salinity tolerance	Abiotic stress	Plant tolerance to soil salinity.	SalTol	SlntyTol				CO_321:0000344	SaltTol Estimation	Estimation	Observe the growth of plants per plot/entry at the field presenting soil salinity and rate the tolerance.	EstSlntyTol		Reynolds et al., 2001 (Ch. 8)	CO_321:0000468	1-9 TOL scale	1-9scale	Ordinal
CO_321:0001041	AgrScr_E_0to9	AGRSCR_0_9	Nursery/Trial evaluation			Wheat	CO_321:0000162	Plant	Phenotypic acceptability	Agronomic score	Agronomic	Rating of overall agronomic attributes and health of plants.	Phenotypic acceptability	AgrScr	AGRSCR			CO_321:0000351	AgrScr Estimation	Estimation	For agronomic score observe visually detectable signs of factors limiting yields and rate.	EstAgrScr			CO_321:0000885	0-9 scoring scale	0-9scorscale	Ordinal
CO_321:0001043	AgrScr_E_1to5	AGRSCR_1_5	Nursery/Trial evaluation			Wheat	CO_321:0000162	Plant	Phenotypic acceptability	Agronomic score	Agronomic	Rating of overall agronomic attributes and health of plants.	Phenotypic acceptability	AgrScr				CO_321:0000351	AgrScr Estimation	Estimation	For agronomic score observe visually detectable signs of factors limiting yields and rate.	EstAgrScr			CO_321:0000462	1-5 scoring scale	1-5scale	Ordinal
CO_321:0001042	AgrScr_E_1to9	AGRSCR_1_9	Nursery/Trial evaluation	Generally DS69-DS81		Wheat	CO_321:0000162	Plant	Phenotypic acceptability	Agronomic score	Agronomic	Rating of overall agronomic attributes and health of plants.	Phenotypic acceptability	AgrScr				CO_321:0000351	AgrScr Estimation	Estimation	For agronomic score observe visually detectable signs of factors limiting yields and rate.	EstAgrScr			CO_321:0000884	1-9 scoring scale	1-9scale	Ordinal
CO_321:0001256	Chl_M_CCI	CHL_CCI	Trial evaluation			Wheat	CO_321:0000028	Leaf	Chlorophyll content	Leaf chlorophyll content	Physiological	Chlorophyll content in leaf green tissue. It includes both chlorophyll-a and chlorophyll-b. Chlorophyll is the green pigment found in plants.		LfChlC				CO_321:0000249	Chl Measurement	Measurement	The chlorophyll content of leaves (and other green tissues) can be quickly, and non-destructively measured using a hand-held battery portable optical meter (e.g., Minolta SPAD-502 chlorophyll meter) which measures the chlorophyll content via light transmittance (absorbance of red light at 650 nm and infrared light at 940 nm) and compensates for differing leaf thicknesses. Readings from the instru…	MsrmtLfChlC		Pask et al., 2012 (Ch. 9)	CO_321:0000418	CCI	CCI	Numerical
CO_321:0001274	StomaRes_M_sm	STMRES_s_m	Research-intensive characterization			Wheat	CO_321:0000063	Leaf	Stomatal resistance	Leaf stomatal resistance	Physiological	Resistance to diffusion of water vapor through a plant stomata.		StomaRes	Res, STMRES			CO_321:0000285	StomaRes Measurement	Measurement	Standard method for stomatal resistance.	MsrmtStomaRes		Pask et al., 2012 (Ch. 2)	CO_321:0000431	s/m	s/m	Numerical
CO_321:0001275	StomaSiz_M_um	STMSIZ _um	Research-intensive characterization			Wheat	CO_321:0000142	Leaf	Stomatal size	Leaf stomatal size	Morphological	Stomata size.		StomaSiz	STMSIZ			CO_321:0000348	StomaSiz Measurement	Measurement	Standard method for stomatal size.	MsrmtStomaSiz			CO_321:0000415	µm	µm	Numerical
CO_321:0001702	AGBMNitr_M_pct		Research-intensive characterization	After harvest		Wheat	CO_321:0001662	Above ground	Nitrogen content	Above ground biomass nitrogen content	Biochemical	Nitrogen content of the above ground biomass.		BMNitr				CO_321:0001682	BM NIRS Computation	Computation	Calculated as sum of straw Nitrogen content and grain Nitrogen content according to the biomass partition into straw and grain.	CmpBMNitr			CO_321:0000410	%	%	Numerical
CO_321:0001711	BMNUP_Calc_kgha		Research-intensive characterization	After harvest		Wheat	CO_321:0001664	Above ground	Nitrogen uptake	Above ground biomass nitrogen uptake	Physiological	Uptake of Nitrogen in the above ground biomass at maturity.		BMNUp				CO_321:0001684	BMNUp Computation	Computation	Calculated as total amount of Nitrogen in the above-ground biomass at harvest.	CmpBMNUp			CO_321:0000804	kg/ha	kg/ha	Numerical
CO_321:0001720	BMNUE_Calc_kgkgN		Research-intensive characterization	After harvest		Wheat	CO_321:0001671	Above ground	Nitrogen Use Efficiency	Above ground biomass nitrogen use efficiency	Physiological	The above ground biomass production per total Nitrogen available to a plant.		BMNUE				CO_321:0001691	BMNUE Computation	Computation	Calculated as the above ground biomass divided by the total soil Nitrogen.	CmpBMNUE	BMNUE = Above Ground Biomass at Maturity / Soil Nitrogen	Cormier et al.,2016	CO_321:0001699	kg/kg N	kg/kg N	Numerical
CO_321:0001034	BM_Calc_gm2	BM_g_plot	Trial evaluation			Wheat	CO_321:0000005	Above ground	Biomass at maturity	Aboveground biomass at maturity	Agronomic	All above-ground biomass at maturity.	Biological yield	BM	AGBM, BMMat, BIOMAS			CO_321:0001027	BM Measurement	Measurement	Cut all aboveground biomass in a predetermined area (A). Avoid border effects by sampling away from edges of plot. Biomass as other yield components can be calculated or measured individually (Bell and Fischer, 1994, Reynolds et al., 2001, Pask et al., 2012), decide which method suit better for your objectives.	MsrmtBM		Bell and Fischer, 1994, Reynolds et al., 2001, Pask et al., 2012	CO_321:0000805	g/plot	g/plot	Numerical
CO_321:0001037	BM_M_gPlnt	BM_g_m2	Trial evaluation			Wheat	CO_321:0000005	Above ground	Biomass at maturity	Aboveground biomass at maturity	Agronomic	All above-ground biomass at maturity.	Biological yield	BM	AGBM, BMMat, BIOMAS			CO_321:0000229	BM Computation	Computation	Cut all aboveground biomass in a predetermined area (A). Avoid border effects by sampling away from edges of plot. Biomass as other yield components can be calculated or measured individually (Bell and Fischer, 1994, Reynolds et al., 2001, Pask et al., 2012), decide which method suit better for your objectives.	CmpBM	369x	Bell and Fischer, 1994, Reynolds et al., 2001, Pask et al., 2012	CO_321:0001431	g/m2	g/m2	Numerical
CO_321:0001038	BM_M_gPlot	BM_g_pl	Trial evaluation			Wheat	CO_321:0000005	Above ground	Biomass at maturity	Aboveground biomass at maturity	Agronomic	All above-ground biomass at maturity.	Biological yield	BM	AGBM, BMMat, BIOMAS			CO_321:0000229	BM Measurement	Measurement	Cut all aboveground biomass in a predetermined area (A). Avoid border effects by sampling away from edges of plot. Biomass as other yield components can be calculated or measured individually (Bell and Fischer, 1994, Reynolds et al., 2001, Pask et al., 2012), decide which method suit better for your objectives.	MsrmtBM		Bell and Fischer, 1994, Reynolds et al., 2001, Pask et al., 2012	CO_321:0000412	g/plant	g/plant	Numerical
CO_321:0001035	BM_Calc_kgha	BM_kg_ha	Trial evaluation	After physiological maturity		Wheat	CO_321:0000005	Above ground	Biomass at maturity	Aboveground biomass at maturity	Agronomic	All above-ground biomass at maturity.	Biological yield	BM	AGBM, BMMat, BIOMAS			CO_321:0001027	BM Computation	Computation	Cut all aboveground biomass in a predetermined area (A). Avoid border effects by sampling away from edges of plot. Biomass as other yield components can be calculated or measured individually (Bell and Fischer, 1994, Reynolds et al., 2001, Pask et al., 2012), decide which method suit better for your objectives.	CmpBM		Bell and Fischer, 1994, Reynolds et al., 2001, Pask et al., 2012	CO_321:0000804	kg/ha	kg/ha	Numerical
CO_321:0001039	BM_M_kgPlot	BM_kg_plot	Trial evaluation	After physiological maturity		Wheat	CO_321:0000005	Above ground	Biomass at maturity	Aboveground biomass at maturity	Agronomic	All above-ground biomass at maturity.	Biological yield	BM	AGBM, BMMat, BIOMAS			CO_321:0000229	BM Measurement	Measurement	Cut all aboveground biomass in a predetermined area (A). Avoid border effects by sampling away from edges of plot. Biomass as other yield components can be calculated or measured individually (Bell and Fischer, 1994, Reynolds et al., 2001, Pask et al., 2012), decide which method suit better for your objectives.	MsrmtBM		Bell and Fischer, 1994, Reynolds et al., 2001, Pask et al., 2012	CO_321:0000806	kg/plot	kg/plot	Numerical
CO_321:0001036	BM_Calc_tha	BM_t_ha	Trial evaluation	After physiological maturity		Wheat	CO_321:0000005	Above ground	Biomass at maturity	Aboveground biomass at maturity	Agronomic	All above-ground biomass at maturity.	Biological yield	BM	AGBM, BMMat, BIOMAS			CO_321:0001027	BM Computation	Computation	Cut all aboveground biomass in a predetermined area (A). Avoid border effects by sampling away from edges of plot. Biomass as other yield components can be calculated or measured individually (Bell and Fischer, 1994, Reynolds et al., 2001, Pask et al., 2012), decide which method suit better for your objectives.	CmpBM	369x	Bell and Fischer, 1994, Reynolds et al., 2001, Pask et al., 2012	CO_321:0000432	t/ha	t/ha	Numerical
CO_321:0001606	TTA_Calc_Cday		Nursery/Trial evaluation			Wheat	CO_321:0001492	Plant	Anthesis thermal time	Anthesis thermal time	Phenological	Thermal Time from emergence to Anthesis (GS65).		TTA				CO_321:0001541	TTA Computation	Computation	Calculated with climatic data where degree days are accumulating since emergence until anthesis (thermal time from da1+day2+day3...). To calculate daily thermal time= (Temperature max + Temperature min)/2.	CmpTTA			CO_321:0001587	degree C day	Celcius	Numerical
CO_321:0001050	AphDmg_E_1to5	APHDMG_1_5	Trial evaluation	After the event		Wheat	CO_321:0000085	Plant	Aphid damage	Aphid damage	Biotic stress	The plant damage caused by various species of aphids.	DMGAPH	AphDmg				CO_321:0000306	AphDmg Estimation	Estimation	Standard method for aphid damage.	EstAphDmg		Duveiller et al., 2012	CO_321:0000457	1-5 DMG scale	1-5scale	Ordinal
CO_321:0001049	AphDmg_E_pct	APHDMG_percent	Trial evaluation	After the event		Wheat	CO_321:0000085	Plant	Aphid damage	Aphid damage	Biotic stress	The plant damage caused by various species of aphids.	DMGAPH	AphDmg				CO_321:0000306	AphDmg Estimation	Estimation	Standard method for aphid damage.	EstAphDmg		Duveiller et al., 2012	CO_321:0000410	%	%	Numerical
CO_321:0001051	ArmyWDmg_E_pct	ARMDMG_percent	Trial evaluation	After the event		Wheat	CO_321:0000086	Plant	Armyworm damage	Armyworm damage	Biotic stress	The plant damage caused by armyworm.		ArmyWDmg	ARMDMG			CO_321:0000307	ArmyWDmg Estimation	Estimation	Standard method for armyworm damage.	EstArmyWDmg		Duveiller et al., 2012	CO_321:0000410	%	%	Numerical
CO_321:0001718	BMNUtE_Calc_kgkgN		Research-intensive characterization	After harvest		Wheat	CO_321:0001669	Above ground	Nitrogen Utilization Efficiency	Biomass Nitrogen utilization efficiency	Physiological	Biomass Nitrogen Utilization Efficiency as the biomass in relation to the total amount of N in above-ground plant at harvest.		BMNUtE				CO_321:0001689	BMNUte Computation	Computation	Calculated as biomass per unit of Nitrogen taken up.	CmpBMNUtE	BMNUtE= above ground biomass / above ground Nitrogen		CO_321:0001699	kg/kg N	kg/kg N	Numerical
CO_321:0001601	BMPR_Calc_gm2day		Nursery/Trial evaluation			Wheat	CO_321:0001487	Above ground	Production per day	Biomass production rate	Agronomic	Biomass production rate.		BMPR				CO_321:0001536	BMPR Computation	Computation	Calculated with final biomass obtained /days to maturity.	CmpBMPR			CO_321:0000420	g/m2/day	g/m2/day	Numerical
CO_321:0001070	BirdDmg_E_pct	BIRDDMG_percent	Trial evaluation	After the event		Wheat	CO_321:0000087	Plant	Bird damage	Bird damage	Biotic stress	The plant damage caused by birds.		BirdDmg	DmgBird, BIRDDMG, DMGBIR			CO_321:0000308	BirdDmg Estimation	Estimation	Standard method for bird damage.	EstBirdDmg			CO_321:0000410	%	%	Numerical
CO_321:0001071	BirdDmg_E_1to5	BIRDDMG_1_5, BirdDmg_N_T_S_M_V	Trial evaluation	After the event		Wheat	CO_321:0000087	Plant	Bird damage	Bird damage	Biotic stress	The plant damage caused by birds.		BrdDmg	DmgBird, BIRDDMG, DMGBIR			CO_321:0000308	BirdDmg Estimation	Estimation	Standard method for bird damage.	EstBrdDmg			CO_321:0000457	1-5 DMG scale	1-5scale	Ordinal
CO_321:0001450	MgrisSev_E_pct		Evaluation in trials	At the event		Wheat	CO_321:0001031	Plant	Blast severity	Blast severity	Biotic stress	Blast severity.		Blst				CO_321:0001435	Blast severity - Estimation	Estimation	Observe relative or absolute area of plant tissue affected by Blast and record it. Often severity is represented as a proportion or percentage of plant surface affected.	EstBlst			CO_321:0000410	%	%	Numerical
CO_321:0001603	TTIB_Calc_Cday		Nursery/Trial evaluation			Wheat	CO_321:0001489	Plant	Initiation of Booting thermal time	Booting initiation thermal time	Phenological	Thermal Time from emergence to Initiation of Booting (GS41).		TTIB				CO_321:0001538	TTIB Computation	Computation	Calculated with climatic data where degree days are accumulating since emergence until initiation of booting (thermal time from da1+day2+day3...). To calculate daily thermal time= (Temperature max + Temperature min)/2.	CmpTTIB			CO_321:0001587	degree C day	Celcius	Numerical
CO_321:0001604	TTB_Calc_Cday		Nursery/Trial evaluation			Wheat	CO_321:0001490	Plant	Booting thermal time	Booting thermal time	Phenological	Thermal Time from emergence to Booting (GS45).		TTB				CO_321:0001539	TTB Computation	Computation	Calculated with climatic data where degree days are accumulating since emergence until booting (thermal time from da1+day2+day3...). To calculate daily thermal time= (Temperature max + Temperature min)/2.	CmpTTB			CO_321:0001587	degree C day	Celcius	Numerical
CO_321:0001081	NDVI_M_Idx	NDVI_index	Nursery/Trial evaluation			Wheat	CO_321:0000301	Canopy	Normalized difference vegetation index	Canopy normalized difference vegetation index	Physiological	Normalized difference vegetation index is used to measure vegetative greenness and canopy photosynthetic size.		NDVI				CO_321:0000364	Canopy spectral reflectance Measurement	Measurement	Standard method for spectral reflectance.	MsrmtNDVI		Pask et al., 2012 (Ch. 7), Reynolds et al., 2001 (Ch. 5)	CO_321:0000421	index	index	Numerical
CO_321:0001082	NPQI_M_Idx	NPQI_index	Trial evaluation			Wheat	CO_321:0000197	Canopy	Normalized pheophytinization index	Canopy normalized pheophytinization index	Physiological	Normalized pheophytinization index can be used to detect chlorophyll degradation.		NPQI				CO_321:0000364	Canopy spectral reflectance Measurement	Measurement	Standard method for spectral reflectance.	MsrmtNPQI		Pask et al., 2012 (Ch. 7), Reynolds et al., 2001 (Ch. 5)	CO_321:0000421	index	index	Numerical
CO_321:0001087	PRI_M_Idx	PRI_index	Trial evaluation			Wheat	CO_321:0000202	Canopy	Photochemical reflectance index	Canopy photochemical reflectance index	Physiological	Photochemical reflectance index is correlated with the de-epoxidation stage of the xanthophylls cycle, with zeaxanthin, and with radiation-use efficiency (filella et al., 1996). higher pri values indicate greater efficiency.		PRI				CO_321:0000364	Canopy spectral reflectance Measurement	Measurement	Standard method for spectral reflectance.	MsrmtPRI		Pask et al., 2012 (Ch. 7), Reynolds et al., 2001 (Ch. 5)	CO_321:0000421	index	index	Numerical
CO_321:0001088	RARSc_M_Idx	RARSc_index	Trial evaluation			Wheat	CO_321:0000203	Canopy	Ratio analysis of reflectance spectra carotenoid	Canopy ratio analysis of reflectance spectra carotenoid	Physiological	Rarsc is an estimation of carotenoid content.		RARSc				CO_321:0000364	Canopy spectral reflectance Measurement	Measurement	Standard method for spectral reflectance.	MsrmtRARSc		Pask et al., 2012 (Ch. 7), Reynolds et al., 2001 (Ch. 5)	CO_321:0000421	index	index	Numerical
CO_321:0001089	RARSa_M_Idx	RARSa_index	Trial evaluation			Wheat	CO_321:0000204	Canopy	Ratio analysis of reflectance spectra chlorophyll a	Canopy ratio analysis of reflectance spectra chlorophyll a	Physiological	Rarsa is an estimation of chlorophyll a content.		RARSa				CO_321:0000364	Canopy spectral reflectance Measurement	Measurement	Standard method for spectral reflectance.	MsrmtRARSa		Pask et al., 2012 (Ch. 7), Reynolds et al., 2001 (Ch. 5)	CO_321:0000421	index	index	Numerical
CO_321:0001090	RARSb_M_Idx	RARSb_index	Trial evaluation			Wheat	CO_321:0000205	Canopy	Ratio analysis of reflectance spectra chlorophyll b	Canopy ratio analysis of reflectance spectra chlorophyll b	Physiological	Rarsb is an estimation of chlorophyll b content.		RARSb				CO_321:0000364	Canopy spectral reflectance Measurement	Measurement	Standard method for spectral reflectance.	MsrmtRARSb		Pask et al., 2012 (Ch. 7), Reynolds et al., 2001 (Ch. 5)	CO_321:0000421	index	index	Numerical
CO_321:0001455	RNDVI_M_Idx	RNDVI_index	Nursery/Trial evaluation			Wheat	CO_321:0000962	Canopy	Normalized difference vegetation index	Canopy red normalized difference vegetation index	Physiological	Normalized difference vegetation index is used to measure vegetative greenness and canopy photosynthetic size.		RNDVI				CO_321:0000985	RNDVI Measurement	Measurement	Standard method for spectral reflectance.	MsrmtRNDVI			CO_321:0000421	index	index	Numerical
CO_321:0001091	SR_M_Idx	SR_index	Trial evaluation			Wheat	CO_321:0000206	Canopy	Simple ratio	Canopy simple ratio	Physiological	A vegetation index related with canopy structure, light absorption and photosynthetic capacity.		CnpSmplR				CO_321:0000364	Canopy spectral reflectance Measurement	Measurement	Standard method for spectral reflectance.	MsrmtCnpSmplR		Pask et al., 2012 (Ch. 7), Reynolds et al., 2001 (Ch. 5)	CO_321:0000421	index	index	Numerical
CO_321:0001093	SIPI_M_Idx	SIPI_index	Trial evaluation			Wheat	CO_321:0000208	Canopy	Structural independent pigment index	Canopy structural independent pigment index	Physiological	Structural independent pigment index uses wavelengths showing the best semi-empirical estimation of the carotenoid chlorophyll a ratio (car:chla ratio), and its formulation minimizes the disrupting effects of leaf surface and mesophyll structure.		CnpSIPI				CO_321:0000364	Canopy spectral reflectance Measurement	Measurement	Standard method for spectral reflectance.	MsrmtCnpSIPI		Pask et al., 2012 (Ch. 7), Reynolds et al., 2001 (Ch. 5)	CO_321:0000421	index	index	Numerical
CO_321:0001094	CT_M_C		Evaluation in trials			Wheat	CO_321:0000193	Canopy	Temperature	Canopy temperature	Agronomic	The temerature of the canopy.		CnpTmp				CO_321:0000381	Canopy temperature measurement	Measurement	Measure the canopy temperature.	MsrmtCnpTmp			CO_321:0000414	degree Celcius	Celcius	Numerical
CO_321:0001095	CTD_Calc_C	CTD_C	Nursery/Trial evaluation	Pre-heading and during grain-filling		Wheat	CO_321:0000006	Canopy	Temperature depression	Canopy temperature depression	Physiological	Difference between ambient temperature and canopy temperature.		CTD				CO_321:0000230	CTD Computation	Computation	Standard method for canopy temperature depression.	CmpCTD	369x	Pask et al., 2012 (Ch. 1)	CO_321:0000414	degree Celcius	Celcius	Numerical
CO_321:0001096	WI_M_Idx	WI_index	Trial evaluation			Wheat	CO_321:0000209	Canopy	Water index	Canopy water index	Physiological	Water index use reflectance at 970 nm as a wavelength sensitive to water content, while reflectance at 900 nm is taken as a reference which is similarly affected by canopy and leaf structures but with null absorption by water.		CnpWtrI				CO_321:0000364	Canopy spectral reflectance Measurement	Measurement	Standard method for spectral reflectance.	MsrmtCnpWtrI		Pask et al., 2012 (Ch. 7), Reynolds et al., 2001 (Ch. 5)	CO_321:0000421	index	index	Numerical
CO_321:0001097	ColdTol_E_pct	COLDTOL_percent	Nursery/Trial evaluation	After the event		Wheat	CO_321:0000080	Plant	Cold tolerance	Cold tolerance	Abiotic stress	Plant tolerance to lower temperatures than the optimum.	Low temperature tolerance, Cold susceptibility	ColdTol	COLDTOL, CLDTOL			CO_321:0000302	ColdTol Estimation	Estimation	Observe the growth of plants per plot/entry at temperature lower than the optimum temperature and rate the tolerance.	EstColdTol		Reynolds et al., 2001 (Ch. 9)	CO_321:0000410	%	%	Numerical
CO_321:0001098	ColdTol_E_1to5		Evaluation in trials	At the event		Wheat	CO_321:0000080	Plant	Cold tolerance	Cold tolerance	Abiotic stress	The plants tolerance to lower temperatures than the optimum.	Low temperature tolerance, Cold susceptibility	CldTol				CO_321:0000302	Cold tolerance - Estimation	Estimation	Observe the growth of plants per plot/entry at temperature lower than the optimum temperature and rate the tolerance.	EstColdTol			CO_321:0000464	1-5 Tolerance scale	1-5scale	Ordinal
CO_321:0001097	ColdTol_E_pct		Nursery observation, Trial evaluation			Wheat	CO_321:0000080	Plant	Cold tolerance	Cold tolerance	Abiotic stress	The plant response to cold or low temperatures.		CldTol				CO_321:0000302	Cold tolerance - Estimation	Estimation	Observe the growth of plants per plot/entry under low temperature condition and rate the tolerance based on crop mortality or reduced growth.	EstCldTol			CO_321:0000464	1-9 General tolerance-susceptibility scale	1-9scale	Ordinal
CO_321:0001099	ColeopLng_M_cm	COLEOPLNG _cm	Research-intensive characterization			Wheat	CO_321:0001099	Coleoptile	Length	Coleoptile length	Morphological	Length of coleoptile (a protective sheath that surrounds the shoot tip and the embryonic leaves of the young shoot of grasses).		ColeopLng				CO_321:0000250	ColeopLng Measurement	Measurement	Standard method for coleoptile length.	MsrmtColeopLng			CO_321:0000411	cm	cm	Numerical
CO_321:0001103	GrndCov_GS15_pct	GRNDCOV_percent__GS15	Research-intensive characterization			Wheat	CO_321:0000014	Above ground	Ground cover	Crop ground cover	Agronomic	Crop ground cover, or the percentage of soil surface covered by plant foliage.		GrndCov	GRNDCOV, GC			CO_321:0000237	GrndCov Measurement (GS15)	Measurement	Standard method for ground cover at 5 leaves stage.	MsrmtGrndCov			CO_321:0000410	%	%	Numerical
CO_321:0001104	GrndCov_M_pct	GRNDCOV_percent	Trial evaluation			Wheat	CO_321:0000014	Above ground	Ground cover	Crop ground cover	Agronomic	Crop ground cover, or the percentage of soil surface covered by plant foliage.		GrndCov	GRNDCOV, GC			CO_321:0000405	GrndCov Measurement	Measurement	High throughput approaches to measuring ground cover are: visual assessment or digital analysis of photographs	MsrmtGrndCov		Pask et al., 2012 (Ch. 10)	CO_321:0000410	%	%	Numerical
CO_321:0001229	HailDmg_E_0to9	HAILDMG_0_9	Nursery/Trial evaluation	After the event		Wheat	CO_321:0000126	Plant	Hail damage	Hail damage	Abiotic stress	Plant damage caused by hail.		HailDmg				CO_321:0000340	HailDmg Estimation	Estimation	Score the damage caused by hail.	EstHailDmg			CO_321:0000449	0-9 DAMAGE scale	Dmg_0-9scale	Ordinal
CO_321:0001230	HailDmg_E_1to5	HAILDMG_1_5, HailDmg_N_T_S_M_V	Nursery/Trial evaluation	After the event		Wheat	CO_321:0000126	Plant	Hail damage	Hail damage	Abiotic stress	Plant damage caused by hail.		HailDmg				CO_321:0000340	HailDmg Estimation	Estimation	Score the damage caused by hail.	EstHailDmg			CO_321:0000457	1-5 DMG scale	1-5scale	Ordinal
CO_323:0000407	HI_Cp_pct	HI	Trial evaluation	Post-harvest		Wheat	CO_323:0000045	Grain	Harvest index	Harvest index	Agronomic	The biomass partitioning to grain, as ratio of grain yield to aboveground biomass yield.		HI				CO_323:0000406	Harvest index - Computation	Computation	Compute harvest index as the ratio of economic yield (grain) to aboveground biomass.	CmpHI			CO_323:0000002	%	%	Numerical
CO_321:0001236	Hd_relat_1to5		Nursery/Trial evaluation			Wheat	CO_321:0000007	Plant	Heading thermal time	Heading thermal time	Phenological	The biomass partitioning to grain, as ratio of grain yield to aboveground biomass yield.		TTH				CO_321:0000244	TTH Computation	Computation	Calculated with climatic data where degree days are accumulating since emergence until emergence (thermal time from da1+day2+day3...). To calculate daily thermal time= (Temperature max + Temperature min)/2.	CmpTTH			CO_321:0000460	1-5 Phenological relative scale	1-5 Phenological relative scale	Numerical
CO_321:0001235	Hd_dto_day		Evaluation in trials			Wheat	CO_321:0000007	Plant	Heading date	Heading time	Phenological	The time when heading occurs.		HdDays	HDays			CO_321:0000231	Days to heading computation	Computation	Calculate the days to heading.	CmpHdDays			CO_321:0000434	day	day	Numerical
CO_321:0001233	Hd_date_jd		Characterization in pedigree nurseries and evaluation in trials	Heading		Wheat	CO_321:0000007	Plant	Heading date	Heading time	Phenological	The time when heading occurs.		HdDays	HDays			CO_321:0000840	Heading date observation	Measurement	Record of the date on which heading occurs.	MsrmtHdDays			CO_321:0000855	Julian date (JD)	Julian date (JD)	Date
CO_321:0001237	HeatTol_E_1to5	HEATTTOL_1_5	Nursery/Trial evaluation	After the event		Wheat	CO_321:0000176	Plant	Heat tolerance	Heat tolerance	Abiotic stress	Plant tolerance to heat conditions.		HeatTol				CO_321:0000365	HeatTol Estimation	Estimation	Observe the growth of plants per plot/entry under heat condition and rate the tolerance.	EstHeatTol		Reynolds et al., 2001	CO_321:0000464	1-5 TOL scale	1-5scale	Ordinal
CO_321:0001651	ISBM_E_1to5	ISBM_t_ha	Research-intensive characterization			Wheat	CO_321:0000393	Above ground	Aboveground biomass In-season	In-season aboveground biomass	Agronomic	All above-ground biomass at any developmental stage and/or at regular intervals from the emergence to physiological maturity.		ISBM				CO_321:0001586	ISBM Computation	Computation	Sampling is typically performed at sequential developmental stages/time intervals through crop growth. Cut all aboveground biomass in a predetermined area (A). Avoid border effects by sampling away from edges of plot. In most cases, determinations of dry mass are made on representative sub-samples to reduce oven space requirement, take additional measurements (e.g., fertile culm count) etc. Sever…	CmpISBM	369x	Bell and Fischer, 1994, Reynolds et al., 2001, Pask et al., 2012 (Ch. 15)	CO_321:0000462	t/ha	t/ha	Numerical
CO_321:0001246	ISBM_Calc_gm2		Nursery/Trial evaluation			Wheat	CO_321:0000393	Above ground	Above ground biomass In-season	In-season aboveground biomass	Agronomic	All above-ground biomass at any developmental stage and/or at regular intervals from the emergence to physiological maturity.		ISBM				CO_321:0001029	ISBM Estimation	Estimation	Standard method for In-season aboveground biomass.	EstISBM			CO_321:0000805	1-5 scoring scale	1-5scale	Ordinal
CO_321:0001249	ISBM_M_gPlot	ISBM_g_plot	Research-intensive characterization			Wheat	CO_321:0000393	Above ground	Aboveground biomass In-season	In-season aboveground biomass	Agronomic	All above-ground biomass at any developmental stage and/or at regular intervals from the emergence to physiological maturity.		ISBM				CO_321:0000394	ISBM Measurement	Measurement	Sampling is typically performed at sequential developmental stages/time intervals through crop growth. Cut all aboveground biomass in a predetermined area (A). Avoid border effects by sampling away from edges of plot. In most cases, determinations of dry mass are made on representative sub-samples to reduce oven space requirement, take additional measurements (e.g., fertile culm count) etc. Sever…	MsrmtISBM		Bell and Fischer, 1994, Reynolds et al., 2001, Pask et al., 2012 (Ch. 15)	CO_321:0000412	g/plot	g/plot	Numerical
CO_321:0001247	ISBM_Calc_kgha	ISBM_g_m2	Research-intensive characterization			Wheat	CO_321:0000393	Above ground	Aboveground biomass In-season	In-season aboveground biomass	Agronomic	All above-ground biomass at any developmental stage and/or at regular intervals from the emergence to physiological maturity.		ISBM				CO_321:0001029	ISBM Computation	Computation	Sampling is typically performed at sequential developmental stages/time intervals through crop growth. Cut all aboveground biomass in a predetermined area (A). Avoid border effects by sampling away from edges of plot. In most cases, determinations of dry mass are made on representative sub-samples to reduce oven space requirement, take additional measurements (e.g., fertile culm count) etc. Sever…	CmpISBM	369x	Bell and Fischer, 1994, Reynolds et al., 2001, Pask et al., 2012 (Ch. 15)	CO_321:0000804	g/m2	g/m2	Numerical
CO_321:0001248	ISBM_Calc_tha	ISBM_kg_ha	Research-intensive characterization			Wheat	CO_321:0000393	Above ground	Aboveground biomass In-season	In-season aboveground biomass	Agronomic	All above-ground biomass at any developmental stage and/or at regular intervals from the emergence to physiological maturity.		ISBM				CO_321:0001029	ISBM Computation	Computation	Sampling is typically performed at sequential developmental stages/time intervals through crop growth. Cut all aboveground biomass in a predetermined area (A). Avoid border effects by sampling away from edges of plot. In most cases, determinations of dry mass are made on representative sub-samples to reduce oven space requirement, take additional measurements (e.g., fertile culm count) etc. Sever…	CmpISBM	369x	Bell and Fischer, 1994, Reynolds et al., 2001, Pask et al., 2012 (Ch. 15)	CO_321:0000432	kg/ha	kg/ha	Numerical
CO_321:0001250	ISBM_M_kgPlot	ISBM_kg_plot	Research-intensive characterization			Wheat	CO_321:0000393	Above ground	Aboveground biomass In-season	In-season aboveground biomass	Agronomic	All above-ground biomass at any developmental stage and/or at regular intervals from the emergence to physiological maturity.		ISBM				CO_321:0000394	ISBM Measurement	Measurement	Sampling is typically performed at sequential developmental stages/time intervals through crop growth. Cut all aboveground biomass in a predetermined area (A). Avoid border effects by sampling away from edges of plot. In most cases, determinations of dry mass are made on representative sub-samples to reduce oven space requirement, take additional measurements (e.g., fertile culm count) etc. Sever…	MsrmtISBM		Bell and Fischer, 1994, Reynolds et al., 2001, Pask et al., 2012 (Ch. 15)	CO_321:0000806	kg/plot	kg/plot	Numerical
CO_321:0001251	InsectDmg_E_pct	INSECTDMG_percent	Trial evaluation	After the event		Wheat	CO_321:0000089	Plant	Insect damage	Insect damage	Biotic stress	The plant damage caused by insects.		InsectDmg				CO_321:0000705	InsectDmg Estimation	Estimation	Standard method for insect damage.	EstInsectDmg			CO_321:0000410	%	%	Numerical
CO_321:0001252	InsectDmg_E_1to5	INSECTDMG_1_5, InsectDmg_N_T_S_M_V	Trial evaluation	After the event		Wheat	CO_321:0000089	Plant	Insect damage	Insect damage	Biotic stress	The plant damage caused by insects.		InsctDmg				CO_321:0000705	InsectDmg Estimation	Estimation	Standard method for insect damage.	EstInsctDmg			CO_321:0000457	1-5 DMG scale	1-5scale	Ordinal
CO_321:0001257	LeafGlau_E_0to9		Nursery/Trial evaluation			Wheat	CO_321:0000048	Leaf	Electron transport rate	Leaf electron transport rate	Physiological	Transfer of electrons during photosynthesis in light saturated leaf.		ETR				CO_321:0000268	ETR Measurement	Measurement	Standard method for gas exchange and fluorescence measurements.	MsrmtETR		Pask et al., 2012, chapter 13, Molero and Lopes.	CO_321:0000450	?mol/m2/s	?mol/m2/s	Numerical
CO_321:0001258	LeafGlau_E_1to5	LEAFGLAU_1_5	Research-intensive characterization			Wheat	CO_321:0001504	Leaf	Glaucousness	Leaf glaucousness	Morphological	Glaucousness in leaf.		LfGlau				CO_321:0001555	LeafGlau Estimation	Estimation	Standard method for leaf glaucousness.	EstLfGlau			CO_321:0001589	1-5 density scale	1-5scale	Ordinal
CO_321:0001620	Ci_M_umolCO2mol1		Nursery/Trial evaluation			Wheat	CO_321:0001504	Leaf	Intercellular carbon dioxide concentration	Leaf intercellular carbon dioxide concentration	Physiological	Intercellular carbon dioxide concentration.		Ci				CO_321:0001555	Ci Computation	Measurement	Standard method for gas exchange and fluorescence measurements.	MsrmtCi		Pask et al., 2012, chapter 13, Molero and Lopes.	CO_321:0001589	µmol CO2/mol	µmol CO2/mol	Numerical
CO_321:0001634	CiCa_M_Idx		Nursery/Trial evaluation			Wheat	CO_321:0001514	Leaf	Intercellular to ambient carbon dioxide ratio	Leaf intercellular to ambient carbon dioxide ratio	Physiological	Intercellular to ambient carbon dioxide ratio.		LfCiCa				CO_321:0001569	CiCa Measurement	Measurement	Standard method for gas exchange and fluorescence measurements.	MsrmtLfCiCa		Pask et al., 2012, chapter 13, Molero and Lopes.	CO_321:0000421	index	index	Numerical
CO_321:0001619	Amax_M_umolCO2m2s2		Nursery/Trial evaluation			Wheat	CO_321:0001503	Leaf	Light and carbon dioxide-saturated net photosynthesis	Leaf light and carbon dioxide-saturated net photosynthesis	Physiological	Carbon fixation by photosynthesis at saturating light and CO2.		Amax				CO_321:0001554	Amax Measurement	Measurement	Standard method for gas exchange and fluorescence measurements.	MsrmtAmax		Pask et al., 2012, chapter 13, Molero and Lopes.	CO_321:0001588	µmol CO2/m2/s	µmol CO2/m2/s	Numerical
CO_321:0001618	Asat_M_umolCO2m2s1		Nursery/Trial evaluation			Wheat	CO_321:0001502	Leaf	Light-saturated net photosynthesis	Leaf light-saturated net photosynthesis	Physiological	Carbon fixation by photosynthesis at saturating light.		Asat				CO_321:0001553	Asat Measurement	Measurement	Standard method for gas exchange and fluorescence measurements.	MsrmtAsat		Pask et al., 2012, chapter 13, Molero and Lopes.	CO_321:0001588	µmol CO2/m2/s	µmol CO2/m2/s	Numerical
CO_321:0001624	FmDA_M_Idx		Nursery/Trial evaluation			Wheat	CO_321:0001508	Leaf	Maximal fluorescence intensity	Leaf maximal fluorescence intensity	Physiological	Maximal level of fluorescence intensity measured in the leaf.		LfFmDL				CO_321:0001559	FmDA Measurement	Measurement	Maximal level of fluorescence measured from a dark adapted leaf.	MsrmtLfFmDL		Pask et al., 2012, chapter 13, Molero and Lopes.	CO_321:0000421	index	index	Numerical
CO_321:0001625	FmLA_M_Idx		Nursery/Trial evaluation			Wheat	CO_321:0001508	Leaf	Maximal fluorescence intensity	Leaf maximal fluorescence intensity	Physiological	Maximal level of fluorescence intensity measured in the leaf.		LfFmDL				CO_321:0001560	FmLA Measurement	Measurement	Maximal level of fluorescence measured from a light adapted leaf.	MsrmtLfFmDL		Pask et al., 2012, chapter 13, Molero and Lopes.	CO_321:0000421	index	index	Numerical
CO_321:0001630	FvDAFmDA_M_Idx		Nursery/Trial evaluation			Wheat	CO_321:0001511	Leaf	Maximum efficiency of PSII photochemistry	Leaf maximum efficiency of PSII photochemistry	Physiological	Maximum quantum yield of PSII measured in the leaf.		LfFvLAFmLA				CO_321:0001565	FvDAFmLA measurement	Measurement	Maximum quantum yield of PSII measured from a dark adapted leaf.	MsrmtLfFvLAFmLA		Pask et al., 2012, chapter 13, Molero and Lopes.	CO_321:0000421	index	index	Numerical
CO_321:0001631	FvLAFmLA_M_Idx		Nursery/Trial evaluation			Wheat	CO_321:0001511	Leaf	Maximum efficiency of PSII photochemistry	Leaf maximum efficiency of PSII photochemistry	Physiological	Maximum quantum yield of PSII measured in the leaf.		LfFvLAFmLA	FLFM			CO_321:0001566	FvLAFmLA measurement	Measurement	Maximum quantum yield of PSII measured from a light adapted leaf.	MsrmtLfFvLAFmLA		Pask et al., 2012, chapter 13, Molero and Lopes.	CO_321:0000421	index	index	Numerical
CO_321:0001626	FoDA_M_Idx		Nursery/Trial evaluation			Wheat	CO_321:0001509	Leaf	Minimal fluorescence intensity	Leaf minimal fluorescence intensity	Physiological	Minimal level of fluorescence intensity measured in the leaf.		LfFoLA				CO_321:0001561	FoDA Measurement	Measurement	Minimal level of fluorescence measured from a dark adapted leaf.	MsrmtLfFoLA		Pask et al., 2012, chapter 13, Molero and Lopes.	CO_321:0000421	index	index	Numerical
CO_321:0001627	FoLA_M_Idx		Nursery/Trial evaluation			Wheat	CO_321:0001509	Leaf	Minimal fluorescence intensity	Leaf minimal fluorescence intensity	Physiological	Minimal level of fluorescence intensity measured in the leaf.		LfFoLA				CO_321:0001562	FoLA Measurement	Measurement	Minimal level of fluorescence measured from a light adapted leaf.	MsrmtLfFoLA		Pask et al., 2012, chapter 13, Molero and Lopes.	CO_321:0000421	index	index	Numerical
CO_321:0001617	Anet_M_umolCO2m2s2		Nursery/Trial evaluation			Wheat	CO_321:0001501	Leaf	Net photosynthesis rate	Leaf net photosynthesis rate	Physiological	Carbon fixation by photosynthesis.		Anet				CO_321:0001552	Anet Measurement	Measurement	Standard method for gas exchange and fluorescence measurements.	MsrmtAnet		Pask et al., 2012, chapter 13, Molero and Lopes.	CO_321:0001588	µmol CO2/m2/s	µmol CO2/m2/s	Numerical
CO_321:0001260	LeafPubDen_E_0to9	LEAFPUBDEN_0_9	Research-intensive characterization			Wheat	CO_321:0000045	Leaf	Pubescence density	Leaf pubescence density	Morphological	Leaf hairiness density.		LfPubDnsty				CO_321:0000265	LeafPubDen Estimation	Estimation	Standard method for leaf pubescence density.	EstLfPubDen			CO_321:0000450	0-9 density scale	0-9scale	Ordinal
CO_321:0001261	LeafPubLng_M_um	LEAFPUBLNG _um	Research-intensive characterization			Wheat	CO_321:0000046	Leaf	Pubescence length	Leaf pubescence length	Morphological	Leaf pubescent length.		LeafPubLng	LPL			CO_321:0000266	LeafPubLng Measurement	Measurement	Standard method for leaf pubescence length.	MsrmtLeafPubLng			CO_321:0000415	µm	µm	Numerical
CO_321:0001632	Fs_M_Idx		Nursery/Trial evaluation			Wheat	CO_321:0001512	Leaf	Steady-state fluorescence	Leaf steady-state fluorescence	Physiological	The fluorescence emitting during steady state.		LfFs				CO_321:0001567	Fs Measurement	Measurement	Standard method for gas exchange and fluorescence measurements.	MsrmtLfFs		Pask et al., 2012, chapter 13, Molero and Lopes.	CO_321:0000421	index	index	Numerical
CO_321:0001273	StomaFrq_Ct_stomamm2	STMFRQ_num, STMFRQ	Research-intensive characterization			Wheat	CO_321:0000143	Leaf	Stomatal frequency	Leaf stomatal frequency	Morphological	Number of stomata counted per unit area on the leaf surface.		StomaFrq				CO_321:0000349	StomaFrq Counting	Counting	Standard method for stomatal frequency.	CountStomaFrq			CO_321:0000442	stoma/mm2	stoma/mm2	Numerical
CO_321:0001276	LeafThk_M_um	LEAFTHK_mm	Research-intensive characterization			Wheat	CO_321:0000047	Leaf	Thickness	Leaf thickness	Morphological	Measurement of leaf thickness.		LfThk	LT			CO_321:0000267	LeafThk Measurement	Measurement	Standard method for leaf thickness.	MsrmtLfThk			CO_321:0000415	µm	µm	Numerical
CO_321:0001633	LeafTR_M_mmolH2Om2s1		Nursery/Trial evaluation			Wheat	CO_321:0001513	Leaf	Leaf transpiration rate	Leaf transpiration rate	Physiological	Leaf transpiration rate.		LfTR	Tr			CO_321:0001568	LeafTR Measurement	Measurement	Standard method for gas exchange and fluorescence measurements.	MsrmtLeafTR		Pask et al., 2012, chapter 13, Molero and Lopes.	CO_321:0001591	mmol H2O/m2/s	mmolH2O/m2/s	Numerical
CO_321:0001628	FvDA_M_Idx		Nursery/Trial evaluation			Wheat	CO_321:0001510	Leaf	Variable fluorescence	Leaf variable fluorescence	Physiological	Variable fluorescence measured in the leaf.		LfFvLA				CO_321:0001563	FvDA Measurement	Measurement	Variable fluorescence measured from a dark adapted leaf.	MsrmtLfFvLA		Pask et al., 2012, chapter 13, Molero and Lopes.	CO_321:0000421	index	index	Numerical
CO_321:0001629	FvLA_M_Idx		Nursery/Trial evaluation			Wheat	CO_321:0001510	Leaf	Variable fluorescence	Leaf variable fluorescence	Physiological	Variable fluorescence measured in the leaf.		LfFvLA				CO_321:0001564	FvLA Measurement	Measurement	Variable fluorescence measured from a light adapted leaf.	MsrmtLfFvLA			CO_321:0000421	index	index	Numerical
CO_321:0001291	Mat_relat_1to5	RELTMT_1_5, RELTMT	Nursery/Trial evaluation			Wheat	CO_321:0000022	Dough	Maturity time	Maturity time	Phenological	Maturity time starts at hard dough stage (ds87) often called physiological maturity.		MatT	Mt, M, Maturity			CO_321:0000243	Mat DS87 relative Estimation	Estimation	Assessment of physiological maturity (approx. DS87) compared to best local check which represents the best locally adopted germplasm at each location grown in standard or normal environment.	EstMatT		Zadoks et al., 1974, Pask et al., 2012	CO_321:0000460	1-5 Phenological relative scale	1-5_Phescale	Nominal
CO_321:0001287	Mat_relat_1to6	RELTMT_1_6, RELTMT	Nursery/Trial evaluation			Wheat	CO_321:0000022	Dough	Maturity time	Maturity time	Phenological	Maturity time starts at hard dough stage (ds87) often called physiological maturity.	Maturity	MatT				CO_321:0000243	Mat DS87 relative Estimation	Estimation	Assessment of physiological maturity (approx. DS87) compared to best local check which represents the best locally adopted germplasm at each location grown in standard or normal environment.	EstMat		Zadoks et al., 1974, Pask et al., 2012	CO_321:0000856	1-6 Phenological relative scale	1-6_Phescale	Ordinal
CO_321:0001296	PedLng_M_cm	PEDLNG _cm	Research-intensive characterization			Wheat	CO_321:0000052	Peduncle	Length	Peduncle length	Morphological	Length of peduncle.		PedLng				CO_321:0000272	PedLng Measurement	Measurement	Standard method for peduncle length.	MsrmtPedLng			CO_321:0000411	cm	cm	Numerical
CO_321:0001298	PedPubDen_E_0to9	PEDPBD_0_9	Research-intensive characterization			Wheat	CO_321:0000053	Peduncle	Pubescence density	Peduncle pubescence density	Morphological	Peduncle hairiness density.		PedPubDnsty	PEDPBD			CO_321:0000273	PedPubDen Estimation	Estimation	Standard method for peduncle pubescence density.	EstPedPubDen			CO_321:0000450	0-9 density scale	0-9scale	Ordinal
CO_321:0001607	TTM_calc_Cday		Nursery/Trial evaluation			Wheat	CO_321:0001493	Plant	Physiological maturity thermal time	Physiological maturity thermal time	Phenological	Thermal Time from emergence to Physiological Maturity (GS87).		TTM				CO_321:0001542	TTM Computation	Computation	Calculated with climatic data where degree days are accumulating since emergence until physiological maturity (thermal time from da1+day2+day3...). To calculate daily thermal time= (Temperature max + Temperature min)/2.	CmpTTM			CO_321:0001587	degree C day	Celcius	Numerical
CO_321:0001638	LeafPSSRa_M_Idx		Nursery/Trial evaluation			Wheat	CO_321:0001517	Leaf	Chlorophyll content	Pigment simple ratio chlorophyll a	Physiological	Chlorophyll content in leaf green tissue. It includes ONLY chlorophyll-a. Chlorophyll is the green pigment found in plants.		LfPSSRa	PSSRa			CO_321:0001573	LeafPSSRa Measurement	Measurement	Standard method for spectral reflectance.	MsrmtLfPSSRa	R800/R675	Pask et al., 2012 (Ch. 7), Reynolds et al., 2001 (Ch. 5)	CO_321:0000421	index	index	Numerical
CO_321:0001639	LeafPSSRb_M_Idx		Nursery/Trial evaluation			Wheat	CO_321:0001518	Leaf	Chlorophyll content	Pigment simple ratio chlorophyll b	Physiological	Chlorophyll content in leaf green tissue. It includes ONLY chlorophyll-b. Chlorophyll is the green pigment found in plants.		LfPSSRb	PSSRb			CO_321:0001574	LeafPSSRb Measurement	Measurement	Standard method for spectral reflectance.	MsrmtLfPSSRb	R800/R650	Pask et al., 2012 (Ch. 7), Reynolds et al., 2001 (Ch. 5)	CO_321:0000421	index	index	Numerical
CO_321:0001306	PlntStnd_Calc_Plntha	PLNTSTND_pl_ha	Trial evaluation			Wheat	CO_321:0000187	Plant	Stand	Plant stand	Agronomic	Plant population or plant density.	Plant establishment, Crop stand, Plant density, Plant population	PlntStnd	PStand			CO_321:0000955	PlntStnd Computation	Computation	Calculate number of plant per area.	CmpPlntStnd	369x		CO_321:0000814	plant/ha	plant/ha	Numerical
CO_321:0001308	PlntStnd_Ct_Plntm	PLNTSTND_pl_m	Trial evaluation			Wheat	CO_321:0000187	Plant	Stand	Plant stand	Agronomic	Plant population or plant density.	Plant establishment, Crop stand, Plant density, Plant population	PlntStnd	PStand			CO_321:0000368	PlntStnd Counting	Counting	Counting the number of plant per area or row.	CountPlntStnd			CO_321:0000815	plant/m	plant/m	Numerical
CO_321:0001311	VgP_calc_pct	VEGPERIOD_percent	Research-intensive characterization			Wheat	CO_321:0000670	Plant	Vegetative period	Plant vegetative period	Phenological	Time period between emergence and first node detectable.		PlntVgP	VegPeriod, VegP, VP			CO_321:0001429	PlntVgP Computation	Computation	Calculated as time between emergence and first node detectable as percentage of crop cycle duration.	CmpPlntVgP	369x	Zadoks et al., 1974, Pask et al., 2012	CO_321:0000410	%	%	Numerical
CO_321:0001310	VgP_calc_day	VEGPERIOD_days	Research-intensive characterization			Wheat	CO_321:0000670	Plant	Vegetative period	Plant vegetative period	Phenological	Time period between emergence (ds10) and first node detectable (ds31).		VgP	VegPeriod, VegP, VP			CO_321:0001429	VgP Computation	Computation	Calculated as time between emergence (DS10) and first node detectable (DS31) as percentage of crop cycle duration.	CmpVgP	369x	Zadoks et al., 1974, Pask et al., 2012	CO_321:0000434	day	day	Duration
CO_321:0001324	RepP_Calc_pct	REPPERIOD_percent	Research-intensive characterization			Wheat	CO_321:0000668	Plant	Reproductive period	Reproductive period	Phenological	Time between double ridge and anthesis.		RepP	RepPeriod, RP			CO_321:0001430	RepP Computation	Computation	Calculated as time between double ridge (approx. DS14) and anthesis (DS65) as percentage of crop cycle duration.	CmpRepP	369x	Kirby and Appleyard, 1984, Zadoks et al., 1974, Pask et al., 2012	CO_321:0000410	%	%	Numerical
CO_321:0001323	RepP_Calc_day	REPPERIOD_days	Research-intensive characterization			Wheat	CO_321:0000668	Plant	Reproductive period	Reproductive period	Phenological	Time between double ridge (approx. ds14) and anthesis (ds65).		RepP	RepPeriod, RP			CO_321:0001430	RepP Computation	Computation	Calculated as time between double ridge (approx. DS14) and anthesis (DS65) as percentage of crop cycle duration.	CmpRepP	369x	Kirby and Appleyard, 1984, Zadoks et al., 1974, Pask et al., 2012	CO_321:0000434	day	day	Duration
CO_321:0001460	StdEst_E_1to3		Nursery/Trial evaluation			Wheat	CO_321:0000972	Plant	Establish	Stand establishment	Agronomic	Measurement of plant emergence and vigor in the field.		StdEst				CO_321:0000995	StdEst Estimation	Estimation	Standard method for standard establishment.	EstStdEst			CO_321:0001015	1-3 STDEST scale	1-3scale	Ordinal
CO_321:0001461	StmCol_E_1to6		Nursery/Trial evaluation			Wheat	CO_321:0000973	Stem	Colour	Stem colour	Morphological	Colour of the stems.		StmCol				CO_321:0000996	StmCol Estimation	Estimation	Standard method for stem colour.	EstStmCol			CO_321:0001012	1-6 colour scale	1-6scale	Nominal
CO_321:0001378	StmLng_M_cm	STMLNG_cm	Research-intensive characterization			Wheat	CO_321:0000060	Stem	Length	Stem length	Morphological	Length of stem.	Culm length	StmLng	StmL			CO_321:0000282	StmLng Measurement	Measurement	Standard method for stem length.	MsrmtStmLng			CO_321:0000411	cm	cm	Numerical
CO_321:0001383	PgramSev_E_pct		Evaluation in trials	At the event		Wheat	CO_321:0000905	Stem	Stem rust severity	Stem rust severity	Biotic stress	Stem rust severity.		StmRst				CO_321:0000693	Stem rust severity - Estimation	Estimation	Observe relative or absolute area of plant tissue affected by Stem rust and record it. Often severity is represented as a proportion or percentage of plant surface affected.	EstStmRst			CO_321:0000410	%	%	Numerical
CO_321:0001387	StmWallThk_M_um	STMTHK_um	Research-intensive characterization			Wheat	CO_321:0000658	Stem	Wall thickness	Stem wall thickness	Morphological	Stem wall thickness.		StmWallThk	STMTHK			CO_321:0000830	StmWallThk Measurement	Measurement	Standard method for stem wall thickness.	MsrmtStmWallThk			CO_321:0000415	µm	µm	Numerical
CO_321:0001399	SuPDmg_E_1to5	SUPDMG _1_5	Trial evaluation	After the event		Wheat	CO_321:0000094	Plant	Suni pest damage	Suni pest damage	Biotic stress	The plant damage caused by suni pest (Eurygaster spp., sunn pest, suni bug).		SuPstDmg				CO_321:0000314	SuPDmg Estimation	Estimation	Standard method for suni pest damage.	EstSuPstDmg			CO_321:0000457	1-5 DMG scale	1-5scale	Ordinal
