# Supplementary material for: Sainfoin (Onobrychis spp.) crop ontology: supporting germplasm characterization and international research collaborations
Source: Front Plant Sci. 2023 May 15;14:1177406. doi: 10.3389/fpls.2023.1177406 (PMC10225502; doi:10.3389/fpls.2023.1177406)
Supplement: Supplementary Table 3 — List of entities and descriptions in the ontology. [file Table_3.xlsx]

## Sheet: Suppl. Table 3
Supplemental Table 3
name	class_type	description	abbreviation
Morphological	Trait	All traits related to anatomical (internal) and morphological (external) structure of the plant, its organs and tissues.	mor
Agronomic	Trait	All main traits contributing to yield and related to the agronomic performance of plants.	agr
Phenological	Trait	All traits related to growth/developmental stages and periods of crop/plants.	phe
Quality	Trait	All traits related to key characteristics that influence end-use quality of crop/plant products (seed, fruit, leaf, root/tuber, etc.) and sub-products (flour, dough, pulp, etc.).	qua
Abiotic stress	Trait	All traits related to stress caused by non-living stressors. Abiotic stress is defined as the negative impact of non-living factors on the plants. Most common abiotic stressors are drought, waterlogging, high/low temperatures, mineral toxicities/deficiencies, hail and wind.	abs
Biochemical	Trait	All traits related to chemical components of a plant entity.	bio
Biotic stress	Trait	All traits related to stress caused by living stressors. Biotic stress is defined as the negative impact on the crop/plants of living organisms such as bacteria, viruses, fungi, parasites, nematodes, weeds, invertebrate and vertebrate pests.	bis
Fertility	Trait	Traits specifically related to fertility aspects of importance to breeding	fer
Physiological	Trait	All traits related to functioning of the crop/plant and its response/adaptation to the environment.	phy
Measurement	Method	By using a measuring device, a sensor, a trained sensory panel using a lexicon of properties with a categorical scale	msr
Counting	Method	By counting entities	cnt
Estimation	Method	By an assessment that only relies on the experience and subjectivity of the observer. The assessment is not supported by a measuring device. It includes the hedonic sensory evaluation	est
Computation	Method	The trait observation derives from an aggregation of observations (regardless of how they were observed i.e., measured, counted, estimated, computed or predicted)	cmp
Prediction	Method	The trait value is predicted as a result of a model or a spectrum before it is directly observed	prd
Description	Method	The trait is described by the observer in free text	dsc
Classification	Method	The trait is obtained by processing one or more variables using algorithms, machine learning techniques and others for identifying to which category, out of a set of categories, a new observation belongs. The result is usually reported as an ordinal or nominal category	cls
Date	Scale	The date class is for events expressed in a time format, e.g. “yyyymmdd hh:mm:ss – UTC” or “dd-mm-yy”. A good practice recommended by the Breeding API (BrAPI) is to use the Date and timestamp fields coded in the ISO 8601 standard, extended format. Check https://github.com/plantbreeding/API/blob/master/Specification/GeneralInfo/Date_Time_Encoding.md)	date
Duration	Scale	The duration class is for time elapsed between two events expressed in a time format, e.g. “days”, “hours”, “months”.	dur
Nominal	Scale	Categorical scale that can take one of a limited number of categories. There is no intrinsic ordering to the categories e.g. r=“red”, g=“green”, p=“purple”.	nom
Numerical	Scale	Numerical scales express the trait with real numbers. The numerical scale defines the unit e.g. centimetre, ton per hectare, number of branches.	num
Ordinal	Scale	Ordinal scales are composed of ordered and fixed number of categories e.g. 1=low, 2=moderate, 3=high	ord
Text	Scale	A free text is used to express the scale value. Also known as Character variable (varchar) e.g. “Preferred when slightly undercooked”.	txt
Code	Scale	This scale class is exceptionally used to express complex traits. Code is a nominal scale that combines the expressions of the different traits composing the complex trait. For example, a disease related code might be expressed by a 2-digit code for intensity and 2-character code for severity. The first 2 digits are the proportion of plants affected by a fungus and the 2 characters refer to the s…	cod
